# Supplementary material for: Protective Effects and Mechanisms of Yinchen Linggui Zhugan Decoction in HFD-Induced Nonalcoholic Fatty Liver Disease Rats Based on Network Pharmacology and Experimental Verification
Source: Front Pharmacol. 2022 Jun 2;13:908128. doi: 10.3389/fphar.2022.908128 (PMC9202027; doi:10.3389/fphar.2022.908128)
Supplement: Supplementary file 1 [file DataSheet1.zip]

Archive with 8 entries (8 files):
- Supplementary materials/Supplementary Figures.docx
- Supplementary materials/Supplementary Table 1.xlsx
- Supplementary materials/Supplementary Table 2.xlsx
- Supplementary materials/Supplementary Table 3.xlsx
- Supplementary materials/Supplementary Table 4.xlsx
- Supplementary materials/Supplementary Table 5.xlsx
- Supplementary materials/Supplementary Table 6.xlsx
- Supplementary materials/Supplementary Table 7.xlsx
