# Supplementary material for: Protective Effects and Mechanisms of Yinchen Linggui Zhugan Decoction in HFD-Induced Nonalcoholic Fatty Liver Disease Rats Based on Network Pharmacology and Experimental Verification
Source: Front Pharmacol. 2022 Jun 2;13:908128. doi: 10.3389/fphar.2022.908128 (PMC9202027; doi:10.3389/fphar.2022.908128)
Supplement: Supplementary file 1 [file DataSheet1.zip › Supplementary materials/Supplementary Table 1.xlsx]

## Sheet: Sheet1
Table S1 Information of main ingredients and corresponding targets of YLZD
MOL ID	Ingredient Name	OB (%)	DL	Target number
MOL000098	quercetin	46.43	0.28	167
MOL000358	beta-sitosterol	36.91	0.75	55
MOL000422	kaempferol	41.88	0.24	70
MOL000354	isorhamnetin	49.6	0.31	44
MOL000417	Calycosin	47.75	0.24	81
MOL000472	emodin	24.4	0.24	72
MOL004328	naringenin	59.29	0.21	56
MOL000449	Stigmasterol	43.83	0.76	48
MOL000359	sitosterol	36.91	0.75	22
MOL003896	7-Methoxy-2-methyl isoflavone	42.56	0.2	42
MOL002565	Medicarpin	49.22	0.34	41
MOL000471	aloe-emodin	83.38	0.24	41
MOL000392	formononetin	69.67	0.21	38
MOL004908	glabridin	53.25	0.47	37
MOL002268	rhein	47.07	0.28	36
MOL000497	licochalcone a	40.79	0.29	34
MOL000296	hederagenin	36.91	0.75	30
MOL004557	geniposide	14.64	0.44	19
MOL001955	chlorogenic acid	11.93	0.33	6
MOL000289	pachymic acid	33.63	0.81	7

## Sheet: Sheet2
MOL ID	Compound Name	OB (%)	DL	Herb Name
MOL000098	quercetin	46.43	0.28	Artemisiae scopariae；Gardeniae fructus；Licorice
MOL000358	beta-sitosterol	36.91	0.75	Artemisiae scopariae；Gardeniae fructus；Radix rhei et rhizome；Cinnamomi ramulus
MOL000422	kaempferol	41.88	0.24	Gardeniae fructus；Licorice
MOL000354	isorhamnetin	49.6	0.31	Artemisiae scopariae；Licorice
MOL000359	sitosterol	36.91	0.75	Cinnamomi ramulus；Licorice
MOL001955	chlorogenic acid	11.93	0.33	Artemisiae scopariae；Gardeniae fructus
MOL004609	Areapillin	48.9644	0.41394	Artemisiae scopariae
MOL005573	Genkwanin	37.1304	0.23696
MOL007274	Skrofulein	30.3543	0.29677
MOL008039	Isoarcapillin	57.4037	0.41385
MOL008040	Eupalitin	46.1073	0.32797
MOL008041	Eupatolitin	42.5491	0.36988
MOL008043	capillarisin	57.5559	0.31388
MOL008045	4'-Methylcapillarisin	72.1822	0.35197
MOL008046	Demethoxycapillarisin	52.3323	0.24932
MOL008047	Artepillin A	68.3172	0.23516
MOL001406	crocetin	35.2964	0.25639	Gardeniae fructus
MOL001941	Ammidin	34.5486	0.22355
MOL004561	Sudan III	84.0659	0.59097
MOL000449	Stigmasterol	43.8299	0.75665
MOL001494	Mandenol	41.9962	0.19321
MOL001942	isoimperatorin	45.4642	0.22524
MOL002883	Ethyl oleate (NF)	32.3974	0.19061
MOL007245	3-Methylkempferol	60.1631	0.26454
MOL004557	Geniposide	14.6433	0.44151
MOL002235	EUPATIN	50.8031	0.40804	Radix rhei et rhizome
MOL002259	Physciondiglucoside	41.6486	0.63145
MOL002268	rhein	47.0652	0.27678
MOL002280	Torachrysone-8-O-beta-D-(6'-oxayl)-glucoside	43.02	0.73687
MOL002281	Toralactone	46.4644	0.23965
MOL002288	Emodin-1-O-beta-D-glucopyranoside	44.8064	0.79742
MOL002297	Daucosterol_qt	35.8889	0.70418
MOL000471	aloe-emodin	83.3796	0.2409
MOL000472	emodin	24.3983	0.23916
MOL000096	(-)-catechin	49.6764	0.24162
MOL000275	trametenolic acid	38.7115	0.80199	Poria
MOL000276	7,9(11)-dehydropachymic acid	35.1059	0.81091
MOL000279	Cerevisterol	37.9638	0.77061
MOL000283	Ergosterol peroxide	40.3627	0.81255
MOL000287	3beta-Hydroxy-24-methylene-8-lanostene-21-oic acid	38.6999	0.8095
MOL000289	pachymic acid	33.6279	0.81076
MOL000290	Poricoic acid A	30.6069	0.76152
MOL000291	Poricoic acid B	30.5246	0.7463
MOL000292	poricoic acid C	38.1514	0.74643
MOL000296	hederagenin	36.9139	0.75072
MOL001736	(-)-taxifolin	60.5062	0.27342	Cinnamomi ramulus
MOL000492	(+)-catechin	54.8264	0.24164
MOL000073	ent-Epicatechin	48.9598	0.24162
MOL004576	taxifolin	57.8416	0.27345
MOL011169	Peroxyergosterol	44.3915	0.82
MOL000022	14-acetyl-12-senecioyl-2E,8Z,10E-atractylentriol	63.3709	0.29956	Atractylodes macrocephala koidz.
MOL000028	α-Amyrin	39.5121	0.7629
MOL000049	3β-acetoxyatractylone	54.0667	0.21906
MOL000072	8β-ethoxy atractylenolide Ⅲ	35.9509	0.21079
MOL001484	Inermine	75.1831	0.53754	Licorice
MOL000211	Mairin	55.3771	0.7761
MOL002311	Glycyrol	90.7758	0.66819
MOL000239	Jaranol	50.8288	0.29148
MOL002565	Medicarpin	49.2198	0.3351
MOL003656	Lupiwighteone	51.6357	0.36739
MOL003896	7-Methoxy-2-methyl isoflavone	42.5647	0.19946
MOL000392	formononetin	69.6739	0.21202
MOL000417	Calycosin	47.7518	0.24278
MOL004328	naringenin	59.2939	0.21128
MOL004806	euchrenone	30.2873	0.57386
MOL004808	glyasperin B	65.2244	0.43851
MOL004810	glyasperin F	75.8368	0.53514
MOL004811	Glyasperin C	45.5638	0.39947
MOL004814	Isotrifoliol	31.9448	0.42422
MOL004820	kanzonols W	50.4801	0.51704
MOL004827	Semilicoisoflavone B	48.7776	0.54732
MOL004828	Glepidotin A	44.7219	0.34685
MOL004829	Glepidotin B	64.4629	0.34485
MOL004833	Phaseolinisoflavan	32.0081	0.44538
MOL004835	Glypallichalcone	61.5971	0.18993
MOL004841	Licochalcone B	76.7574	0.1935
MOL004848	licochalcone G	49.255	0.32325
MOL004855	Licoricone	63.5785	0.4712
MOL004856	Gancaonin A	51.0752	0.40378
MOL004857	Gancaonin B	48.7944	0.44924
MOL004879	Glycyrin	52.6066	0.47466
MOL004882	Licocoumarone	33.2109	0.3568
MOL004883	Licoisoflavone	41.6102	0.41646
MOL004884	Licoisoflavone B	38.9287	0.54714
MOL004885	licoisoflavanone	52.4662	0.54488
MOL004891	shinpterocarpin	80.2953	0.72746
MOL004903	liquiritin	65.6901	0.73893
MOL004904	licopyranocoumarin	80.36	0.6535
MOL004907	Glyzaglabrin	61.0689	0.35347
MOL004908	Glabridin	53.2451	0.46967
MOL004910	Glabranin	52.8957	0.31208
MOL004911	Glabrene	46.2669	0.43902
MOL004912	Glabrone	52.5122	0.49645
MOL004915	Eurycarpin A	43.2773	0.37429
MOL004924	(-)-Medicocarpin	40.994	0.95059
MOL004935	Sigmoidin-B	34.8811	0.41455
MOL004948	Isoglycyrol	44.6992	0.83845
MOL004949	Isolicoflavonol	45.17	0.41859
MOL004959	1-Methoxyphaseollidin	69.981	0.63739
MOL004966	3'-Hydroxy-4'-O-Methylglabridin	43.715	0.57406
MOL000497	licochalcone a	40.7897	0.28517
MOL004974	3'-Methoxyglabridin	46.1615	0.57393
MOL004980	Inflacoumarin A	39.7091	0.32613
MOL004985	icos-5-enoic acid	30.7029	0.19725
MOL004988	Kanzonol F	32.4683	0.89364
MOL004989	6-prenylated eriodictyol	39.2238	0.41259
MOL004990	7,2',4'-trihydroxy－5-methoxy-3－arylcoumarin	83.7144	0.27136
MOL004991	7-Acetoxy-2-methylisoflavone	38.9233	0.26217
MOL004993	8-prenylated eriodictyol	53.7948	0.40383
MOL004996	gadelaidic acid	30.7029	0.19725
MOL000500	Vestitol	74.6552	0.20935
MOL005000	Gancaonin G	60.4352	0.39404
MOL005001	Gancaonin H	50.1037	0.78416
MOL005003	Licoagrocarpin	58.8139	0.58498
MOL005007	Glyasperins M	72.6708	0.59274
MOL005008	Glycyrrhiza flavonol A	41.2753	0.59512
MOL005012	Licoagroisoflavone	57.2822	0.48679
MOL005016	Odoratin	49.9482	0.30487
MOL005017	Phaseol	78.7662	0.57867
MOL005020	dehydroglyasperins C	53.8233	0.37006
