# Supplementary material for: Protective Effects and Mechanisms of Yinchen Linggui Zhugan Decoction in HFD-Induced Nonalcoholic Fatty Liver Disease Rats Based on Network Pharmacology and Experimental Verification
Source: Front Pharmacol. 2022 Jun 2;13:908128. doi: 10.3389/fphar.2022.908128 (PMC9202027; doi:10.3389/fphar.2022.908128)
Supplement: Supplementary file 1 [file DataSheet1.zip › Supplementary materials/Supplementary Table 2.xlsx]

## Sheet: Sheet1
Artemisiae Scopariae Herba	Gardeniae Fructus	Radix Rhei Et Rhizome	Poria	Cinnamomi Ramulus	Atractylodes Macrocephala Koidz.	Licorice	De-duplication after merging
NOS2	CHRM3	NOS2	NR3C2	PTGS1	PTGS2	PTGS1	NOS2
PTGS1	CHRM1	AR	AR	PTGS2	PPARG	CHRM3	PTGS1
ESR1	GABRA2	F10	NR3C1	HSP90AA1	ESR1	SCN5A	ESR1
AR	GABRA5	PTGS2	ESR1	PIK3CG	PRKCB	PTGS2	AR
PPARG	ADRA1A	F7	PGR	PPARG	MAPK1	HTR3A	PPARG
PTGS2	GABRA3	TOP2A	NCOA2	CDK2	RELA	RXRA	PTGS2
PTPN1	CHRM2	ESR2	BAD	ESR2	CDK2	ADRA1B	PTPN1
ESR2	ADRA1B	DPP4	BCL2	ESR1	ESR2	ADRA1D	ESR2
DPP4	GABRA1	HSP90AA1	CASP3	NOS2	DPP4	PIK3CA	DPP4
MAPK14	IGHG1	PRSS1	CASP9	DPEP1	PGR	IGHG1	MAPK14
GSK3B	PTGS2	NCOA2	CDKN1A	CCNA2	NR3C1	PRSS1	GSK3B
HSP90AA1	NCOA2	SCN5A	PLB1	DPP4	GSK3B	CHRM1	HSP90AA1
CDK2	VCAM1	KDR	GAS6	CA2	MAPK10	ADRB2	CDK2
PIK3CA	ADRA1D	PPARD	NFE2L2	PIM1	PIM1	OPRM1	PIK3CA
PRSS1	ACHE	CALM3	CHRM3	GSK3B	AR	HSP90AA1	PRSS1
PIM1	PPARG	PPARG	CHRM1	AR	MAPK14	CALM3	PIM1
CCNA2	PRSS1	CCNA2	GABRA2	MAPK14	CCNA2	DPP4	CCNA2
NCOA2	ESR1	CDK2	GABRA3	PGR	CHEK1	ESR1	NCOA2
PYGM	CA2	ESR1	CHRM2	NCOA2	CHRM3	MAPK14	PYGM
PPARD	DPP4	CHEK1	ADRA1B	PIK3CA	CHRM1	CCNA2	PPARD
CHEK1	PIK3CA	GSK3B	GABRA1	KCNH2	SCN5A	PIM1	CHEK1
AKR1A1	MAOB	MAPK14	GRIA2	DRD1	NOS3	ESR2	AKR1A1
NCOA1	CDK2	CA2	GABRA6	CHRM3	RXRA	CHEK1	NCOA1
F7	CHEK1	PIM1	GABRA5	CHRM1	ACHE	CA2	F7
NOS3	ESR2	PTGS1	IGHG1	SCN5A	ADRA1A	NOS2	NOS3
ACHE	AR	PIK3CA	ADH1B	GABRA2	CHRM2	PPARG	ACHE
GABRA1	CCNA2	AKR1A1	ADH1C	CHRM4	ADRB2	CDK2	GABRA1
MAOB	GSK3B	JUN	LYZ	PDE3A	OPRM1	GSK3B	MAOB
GRIA2	NOS2	EGFR	PTGS1	HTR2A	GABRA1	AR	GRIA2
RELA	MAPK14	BAX	SCN5A	GABRA5	CHRNA7	PGR	RELA
XDH	F7	BCL2	PTGS2	ADRA1A	SLC6A2	NR3C1	XDH
NCF1	MAPK10	STAT3	RXRA	GABRA3	PDE3A	KDR	NCF1
OLR1	PIM1	CASP3	PDE3A	CHRM2	SLC6A4	NCOA2	OLR1
CYCLIN B1	PTGS1	PARP1	SLC6A2	ADRA1B	ADRA1D	DRD1	CYCLIN B1
WEE1	HSP90AA1	DNMT1	CA2	ADRB2	NOS2	CHRM5	WEE1
CAMK2G	AKR1A1	DNMT3A	DPP4	CHRNA2	DRD1	CHRM4	CAMK2G
DRP1	TOP2A	KL	PPARG	SLC6A4	SLC6A3	HTR2A	DRP1
CSK	KCNH2	IL6	ACHE	OPRM1	NCOA2	ADRA1A	CSK
CASP3	SCN5A	TNF	PRSS1	GABRA1	NCOA1	CHRM2	CASP3
CASP8	F10	CASP1		CHRNA7		SLC6A3	CASP8
PARP1	ADRB2	IKBKB		BCL2		SLC6A4	PARP1
DPEP1	MMP3	IL1B		BAX		MAPK10	DPEP1
CA2	NOS3	AKR1B1		CASP9		CHRNA7	CA2
AKR1B1	RXRA	DPEP1		JUN		OPRD1	AKR1B1
PGR	RELA	PGR		CASP3		PDE3A	PGR
KCNH2	EGFR	KCNH2		CASP8		LHCGR	KCNH2
DRD1	AKT1	DRD1		PRKCA		TNFRSF11B	DRD1
CHRM3	VEGFA	CHRM3		TGFB1		PTPN1	CHRM3
CHRM1	CCND1	CHRM1		PON1		PYGM	CHRM1
SCN5A	BCL2	GABRA2		MAP2		PPARD	SCN5A
GABRA2	BCL2L1	CHRM4		ACHE		AKR1A1	GABRA2
CHRM4	FOS	PDE3A		NR3C1		NCOA1	CHRM4
PDE3A	CDKN1A	HTR2A		PRSS1		F7	PDE3A
HTR2A	EIF6	GABRA5		CHEK1		NOS3	HTR2A
GABRA5	BAX	ADRA1A		NR3C2		ACHE	GABRA5
ADRA1A	CASP9	GABRA3		ADRA1D		GABRA1	ADRA1A
GABRA3	PLAU	CHRM2		APOE		MAOB	GABRA3
CHRM2	MMP2	ADRA1B		DHCR24		GRIA2	CHRM2
ADRA1B	MMP9	ADRB2		ICAM1		RELA	ADRA1B
ADRB2	MAPK1	CHRNA2		SREBF1		XDH	ADRB2
CHRNA2	IL10	SLC6A4		SREBF2		NCF1	CHRNA2
SLC6A4	EGF	OPRM1		ABCB11		OLR1	SLC6A4
OPRM1	RB1	GABRA1		RXRA		CYCLIN B1	OPRM1
CHRNA7	TNF	CHRNA7		CAT		WEE1	CHRNA7
BCL2	JUN	CASP9		HAS2		CAMK2G	BCL2
BAX	IL6	CASP8		CALM3		DRP1	BAX
CASP9	AHSA1	PRKCA		AKR1B1		CSK	CASP9
JUN	CASP3	TGFB1		RELA		CASP3	JUN
PRKCA	TP53	PON1		DGAT2		CASP8	PRKCA
TGFB1	ELK1	MAP2		MTTP		PARP1	TGFB1
PON1	NFKBIA	ACHE		APOB		NR3C2	PON1
MAP2	POR	NR3C1		TREM2		APOE	MAP2
NR3C1	ODC1	NR3C2				BAX	NR3C1
NR3C2	XDH	ADRA1D				BCL2	NR3C2
ADRA1D	CASP8	PKIA				CASP9	ADRA1D
F10	TOP1	IGHG1				DHCR24	F10
TOP2A	RAF1	CDKN1A				ICAM1	TOP2A
IGHG1	SOD1	EIF6				JUN	IGHG1
RXRA	PRKCA	TP53				MAP2	RXRA
CYP1A1	MMP1	FASN				PON1	CYP1A1
DUSP1	HIF1A	PRKCE				PRKCA	DUSP1
CALM3	STAT1	CDK1				SREBF1	CALM3
MMP9	RUNX1T1	PCNA				SREBF2	MMP9
MMP2	CDK1	MYC				TGFB1	MMP2
CCND1	HSPA5	PRKCD				ABCB11	CCND1
STAT3	ERBB2	CCNB1				F10	STAT3
H3P16	ACACA	POLD1				TOP2A	H3P16
DCTN6	HMOX1	MTA3				ADRB1	DCTN6
MMP3	CYP3A4	ROS1				LTA4H	MMP3
EGFR	CYP1A2	CCL27				PKIA	EGFR
AKT1	CAV1	FOS				DPEP1	AKT1
VEGFA	MYC	ALPP				IL4	VEGFA
BCL2L1	F3	ATRNL1				SIRT1	BCL2L1
FOS	GJA1	PDLIM3				ATP5F1B	FOS
CDKN1A	CYP1A1	ATHS				MT-ND6	CDKN1A
EIF6	ICAM1	NFATC1				HSD3B2	EIF6
PLAU	IL1B	NFKB1				HSD3B1	PLAU
MAPK1	CCL2	NAT10				PCNA	MAPK1
IL10	SELE	BGLAP				BATF2	IL10
EGF	PTGER3	SLPI				AKT1	EGF
RB1	CXCL8	ASRGL1				PIK3CB	RB1
TNF	PRKCB	TNFSF11				PIK3CD	TNF
IL6	BIRC5	RUNX2				PIK3CG	IL6
AHSA1	DUOX2	ALPL				STAT3	AHSA1
TP53	HSPB1	EDN1				SERPINE1	TP53
ELK1	TGFB1	PPP1R14A				PIK3R1	ELK1
NFKBIA	SULT1E1	AKT1				SRC	NFKBIA
POR	MGAM	TWIST1				EGFR	POR
ODC1	IL2	CTNNB1				MAPK3	ODC1
TOP1	NR1I2	VIM				MAPK1	TOP1
RAF1	CYP1B1	CDH1				WDR7	RAF1
SOD1	CCNB1	JAK1				GPER1	SOD1
MMP1	PLAT	JAK2				NQO1	MMP1
HIF1A	THBD	SRC				CXCL8	HIF1A
STAT1	SERPINE1	ACTA2				IL25	STAT1
RUNX1T1	COL1A1	BTK				IL33	RUNX1T1
CDK1	IFNG	CSF2				KEAP1	CDK1
HSPA5	ALOX5	CYP1A1				SQSTM1	HSPA5
ERBB2	PTEN	EGF				GABPA	ERBB2
ACACA	IL1A	FLT1				HMOX1	ACACA
HMOX1	MPO	FLT4				IL6	HMOX1
CYP3A4	NCF1	MAOB				NFE2L2	CYP3A4
CYP1A2	ABCG2	MMP1				IL1B	CYP1A2
CAV1	HAS2	MMP9				BLVRB	CAV1
MYC	GSTP1	SLC2A1				CCNB1	MYC
F3	NFE2L2	SLC2A4				CCND3	F3
GJA1	PARP1	NCOA1				CCNG1	GJA1
ICAM1	AHR	KLF7				CDK7	ICAM1
IL1B	PSMD3					CDKN1A	IL1B
CCL2	SLC2A4					CDKN1C	CCL2
SELE	COL3A1					CDKN2D	SELE
VCAM1	CXCL11					EPO	VCAM1
PTGER3	CXCL2					HIF1A	PTGER3
CXCL8	DCAF5					HMGB1	CXCL8
PRKCB	NR1I3					KRT1	PRKCB
BIRC5	CHEK2					LASP1	BIRC5
DUOX2	INSR					MCM5	DUOX2
HSPB1	CLDN4					MCM6	HSPB1
SULT1E1	PPARA					NME1	SULT1E1
MGAM	PPARD					PEBP1	MGAM
IL2	HSF1					PRDX1	IL2
NR1I2	CRP					PGAM1	NR1I2
CYP1B1	CXCL10					RAD9A	CYP1B1
CCNB1	CHUK					SKP1	CCNB1
PLAT	SPP1					SKP2	PLAT
THBD	RUNX2					PRDX2	THBD
SERPINE1	RASSF1					UBE3A	SERPINE1
COL1A1	E2F1					TAGLN2	COL1A1
IFNG	E2F2					RBX1	IFNG
ALOX5	ACP3					ERP29	ALOX5
PTEN	CTSD					STIP1	PTEN
IL1A	IGFBP3					PNPO	IL1A
MPO	IGF2					ABHD14B	MPO
ABCA2	CD40LG					GABRA2	ABCA2
HAS2	IRF1					SLC6A2	HAS2
GSTP1	ERBB3					IKBKB	GSTP1
NFE2L2	PON1					TNF	NFE2L2
NQO1	DIO1					AHSA1	NQO1
TNKS	PCOLCE					MAPK8	TNKS
AHR	NPEPPS					MMP1	AHR
PSMD3	HK2					STAT1	PSMD3
SLC2A4	NKX3-1					CDK1	SLC2A4
COL3A1	RASA1					CYP3A4	COL3A1
CXCL11	GSTM1					CYP1A2	CXCL11
CXCL2	GSTM2					CYP1A1	CXCL2
DCAF5	AKR1B1					SELE	DCAF5
NR1I3	BMP2					VCAM1	NR1I3
CHEK2	CAT					NR1I2	CHEK2
INSR	CDKN2A					CYP1B1	INSR
CLDN4	NQO1					ALOX5	CLDN4
PPARA	POLD1					HAS2	PPARA
HSF1	MAPK3					GSTP1	HSF1
CRP	SOD3					AHR	CRP
CXCL10	ACAA2					PSMD3	CXCL10
CHUK	HERC5					SLC2A4	CHUK
SPP1	DPEP1					NR1I3	SPP1
RUNX2	PGR					INSR	RUNX2
RASSF1	DRD1					DIO1	RASSF1
E2F1	CHRM4					PPP3CA	E2F1
E2F2	PDE3A					GSTM1	E2F2
ACP3	HTR2A					GSTM2	ACP3
CTSD	CHRNA2					AKR1C3	CTSD
IGFBP3	SLC6A4					SLPI	IGFBP3
IGF2	OPRM1					POLD1	IGF2
CD40LG	CHRNA7					FASN	CD40LG
IRF1	MAP2					LDLR	IRF1
ERBB3	NR3C1					BAK1	ERBB3
DIO1	NR3C2					SOD1	DIO1
PCOLCE	SLC6A2					CAT	PCOLCE
NPEPPS	IKBKB					MTTP	NPEPPS
HK2	MAPK8					APOB	HK2
NKX3-1	PPP3CA					PLB1	NKX3-1
RASA1	AKR1C3					HMGCR	RASA1
GSTM1	SLPI					CYP19A1	GSTM1
GSTM2	CALM3					UGT1A1	GSTM2
BMP2	ADH1C					PPARA	BMP2
CAT	NCOA1					GSR	CAT
CDKN2A	ADRA2A					ABCC1	CDKN2A
POLD1	SLC6A3					ADIPOQ	POLD1
MAPK3	LTA4H					SOAT2	MAPK3
SOD3	MAOA					AKR1C1	SOD3
ABCG2	CTRB1					GOT1	ABCG2
ACAA2	ADRB1					ABAT	ACAA2
HERC5	ABCA1					CES1	HERC5
	HMGCR					SOAT1	MAPK10
	SLCO1B1					NLRP3	SLC6A2
	ABCG5					NFKB1	IKBKB
	ABCG8					ICMT	MAPK8
	GSTA2					MTOR	PPP3CA
	NR1H4					MAP2K7	AKR1C3
	GLP1R					PKD2	SLPI
	TCF7L2					TGM2	ADH1C
	CTNNB1					IFNG	ADRA2A
	WNT2					IL2	SLC6A3
	GAP43					BAD	LTA4H
	GCG					KCNH2	MAOA
	PLB1					BACE1	CTRB1
						BIRC5	ADRB1
						CDC25A	ABCA1
						CDC25B	HMGCR
						PRKCB	SLCO1B1
						RXRB	ABCG5
						FOS	ABCG8
						MIR7-3HG	GSTA2
						JUNB	NR1H4
						JUND	GLP1R
						MMP9	TCF7L2
						TTR	CTNNB1
						KCNMA1	WNT2
						CCND1	GAP43
						EIF6	GCG
						RB1	PLB1
						CDK4	KDR
						FOSL2	DNMT1
						MMP3	DNMT3A
						VEGFA	KL
						BCL2L1	CASP1
						PLAU	PKIA
						MMP2	FASN
						IL10	PRKCE
						EGF	PCNA
						TP53	PRKCD
						ELK1	MTA3
						NFKBIA	ROS1
						POR	CCL27
						ODC1	ALPP
						TOP1	ATRNL1
						RAF1	PDLIM3
						RUNX1T1	ATHS
						HSPA5	NFATC1
						ERBB2	NFKB1
						ACACA	NAT10
						CAV1	BGLAP
						MYC	ASRGL1
						F3	TNFSF11
						GJA1	ALPL
						CCL2	EDN1
						PTGER3	PPP1R14A
						DUOX2	TWIST1
						HSPB1	VIM
						SULT1E1	CDH1
						MGAM	JAK1
						PLAT	JAK2
						THBD	SRC
						COL1A1	ACTA2
						PTEN	BTK
						IL1A	CSF2
						MPO	FLT1
						ABCG2	FLT4
						COL3A1	SLC2A1
						CXCL11	KLF7
						CXCL2	BAD
						DCAF5	GAS6
						CHEK2	GABRA6
						CLDN4	ADH1B
						HSF1	LYZ
						CRP	PIK3CG
						CXCL10	APOE
						CHUK	DHCR24
						SPP1	SREBF1
						RUNX2	SREBF2
						RASSF1	ABCB11
						E2F1	DGAT2
						E2F2	MTTP
						ACP3	APOB
						CTSD	TREM2
						IGFBP3	HTR3A
						IGF2	CHRM5
						CD40LG	OPRD1
						IRF1	LHCGR
						ERBB3	TNFRSF11B
						PCOLCE	IL4
						NPEPPS	SIRT1
						HK2	ATP5F1B
						NKX3-1	MT-ND6
						RASA1	HSD3B2
						AKR1B1	HSD3B1
						BMP2	BATF2
						CDKN2A	PIK3CB
						SOD3	PIK3CD
						ACAA2	PIK3R1
						HERC5	WDR7
							GPER1
							IL25
							IL33
							KEAP1
							SQSTM1
							GABPA
							BLVRB
							CCND3
							CCNG1
							CDK7
							CDKN1C
							CDKN2D
							EPO
							HMGB1
							KRT1
							LASP1
							MCM5
							MCM6
							NME1
							PEBP1
							PRDX1
							PGAM1
							RAD9A
							SKP1
							SKP2
							PRDX2
							UBE3A
							TAGLN2
							RBX1
							ERP29
							STIP1
							PNPO
							ABHD14B
							LDLR
							BAK1
							CYP19A1
							UGT1A1
							GSR
							ABCC1
							ADIPOQ
							SOAT2
							AKR1C1
							GOT1
							ABAT
							CES1
							SOAT1
							NLRP3
							ICMT
							MTOR
							MAP2K7
							PKD2
							TGM2
							BACE1
							CDC25A
							CDC25B
							RXRB
							MIR7-3HG
							JUNB
							JUND
							TTR
							KCNMA1
							CDK4
							FOSL2
