# Supplementary material for: Protective Effects and Mechanisms of Yinchen Linggui Zhugan Decoction in HFD-Induced Nonalcoholic Fatty Liver Disease Rats Based on Network Pharmacology and Experimental Verification
Source: Front Pharmacol. 2022 Jun 2;13:908128. doi: 10.3389/fphar.2022.908128 (PMC9202027; doi:10.3389/fphar.2022.908128)
Supplement: Supplementary file 1 [file DataSheet1.zip › Supplementary materials/Supplementary Table 3.xlsx]

## Sheet: Genecards
Gene Symbol	Relevance score
PNPLA3	104.131
IL6	96.0584
TP53	95.1001
APOE	94.9034
PRMT7	93.9066
MIR122	93.6596
TNF	92.679
PKD2	89.3371
NAFLD1	87.8567
INS	85.3401
HFE	82.1294
NAFLD2	81.2798
PPARG	80.0238
ALB	79.9631
IL10	78.6785
HADHA	76.8726
TGFB1	73.4076
LMNA	73.2605
GANAB	71.6104
SMPD1	70.2277
ATP7B	69.9773
SERPINA1	69.887
MARS1	69.6607
SLC17A5	68.1651
FABP1	67.9438
FASN	66.66
MIR21	66.3268
GPT	65.084
FAS	64.6633
ABCB11	63.6635
SQSTM1	63.3458
APOA1	62.8588
LIPA	62.8326
CTNNB1	62.7944
IL1B	62.6338
PPARA	61.9779
APOB	61.3093
MIR34A	61.2371
ADIPOQ	60.7096
NOD2	60.6927
MIR10B	60.1249
CPT2	59.9171
PIK3CA	59.7216
TLR4	59.6774
MFN2	59.1933
CRP	58.7966
CPT1A	58.3969
NR1H4	58.3951
ABCA1	58.2918
G6PC1	58.2738
APP	57.6128
MIR17	57.3366
KRT18	56.3707
MIR155	55.2652
AKT1	55.0554
PTEN	55.0352
CXCL8	54.9306
LPL	54.4392
CD36	54.337
LRRK2	54.2039
CTLA4	53.9784
CYP2E1	53.9728
VWF	53.0531
GGT1	53.0439
HNF4A	52.5019
VCP	52.3622
LEP	52.2728
MTTP	52.1648
FABP4	51.91
SREBF1	51.8362
F2	51.2865
CFTR	50.7021
IFNG	50.6922
INSR	49.827
NR1H3	49.3891
ABCB4	49.3048
ACE	48.993
TERT	48.6092
MIR146A	48.565
FABP2	48.5124
CYBB	47.8406
ACOX1	47.8184
HLA-DQB1	47.5455
SERPINE1	46.8565
IGF1	46.5564
CASP8	46.4344
EGFR	46.4243
RBP4	46.0438
YARS1	45.7891
HBB	45.2151
TTR	45.1245
HMOX1	44.8921
STAT3	44.8451
CCL2	44.4454
IRS1	44.1537
MIR27A	43.8356
SLC25A13	43.7391
EGF	43.6588
AFP	43.6086
IL1A	43.5153
TLR2	43.1425
CASP3	43.1028
BSCL2	43.0745
ABHD5	42.955
SOD1	42.8899
LEPR	42.829
DNAJB11	42.7588
MTHFR	42.528
PPARGC1A	42.2001
VEGFA	41.7614
MIR29A	41.6549
RETN	41.3715
MIR200B	41.1936
MIR203A	41.1231
GARS1	41.0692
FADS2	40.9245
UCP2	40.9045
HSPB1	40.8098
PON1	40.564
LDLR	40.4609
MMP9	40.399
FABP3	40.3614
APOC3	40.3188
JAG1	40.2326
CYP3A4	40.1758
SMAD4	39.9653
KRT8	39.8238
CYBA	39.6517
CAV1	39.2829
IL18	39.2552
NOTCH1	39.0895
MIR22	38.9492
MPO	38.7788
SOD2	38.4275
SERPINA3	38.4174
MLXIPL	38.144
SCD	38.1085
MAPK8	37.9159
PNPLA2	37.7716
SPP1	37.7126
MMP1	37.6159
TNFRSF1A	37.3747
CP	37.3711
BRCA2	37.3543
CFH	37.2403
UGT1A1	36.9319
MIR20A	36.9205
SIRT1	36.8345
RELA	36.7943
PRKAG2	36.6745
ACACA	36.56
ELOVL6	36.1569
MIR126	36.0929
LIPC	35.647
HAMP	35.5265
ICAM1	35.4351
ABCC2	35.4186
CCND1	35.3171
HMGCR	34.9739
HGF	34.7901
PTGS2	34.7447
MIR221	34.7392
TIMP1	34.7132
NFKB1	34.7037
TF	34.7013
XBP1	34.6458
ANO5	34.6324
LCAT	34.6287
CAT	34.4902
IRS2	34.4244
ESR1	34.4161
IL1RN	34.1581
MIR132	34.0796
FASLG	33.9892
PTPN11	33.5844
MTOR	33.534
MIR222	33.4949
DDIT3	33.3209
ADIPOR1	33.3108
MT-CYB	32.9498
CDKN2A	32.908
ADIPOR2	32.7143
ATM	32.6501
CYCS	32.6046
LITAF	32.5492
SDHB	32.2687
MIR140	32.2204
STAT1	32.1287
TM6SF2	32.0061
BDNF	31.7906
SDHD	31.7406
AGT	31.7055
MYC	31.6231
HP	31.6005
IL17A	31.4491
ENPP1	31.4051
MMP2	31.3572
JUN	31.1945
MT-CO1	31.1371
FABP12	31.0949
NOS2	31.0753
TGFBR2	31.0703
FOS	31.0274
CYP1A1	30.9962
MIR181A1	30.9682
SLC27A2	30.8239
TARDBP	30.8238
SLC2A1	30.818
GFER	30.7614
NR1H2	30.6382
GCKR	30.6065
ALMS1	30.1761
TNFRSF11B	30.0537
PEMT	30.0526
GSTM1	30.0474
CYP1A2	29.9948
SLC40A1	29.9187
COL1A1	29.884
CETP	29.7794
CEBPA	29.7631
MIR107	29.6958
GRN	29.5724
NDUFS1	29.5069
PLAU	29.4209
DSP	29.4153
GCG	29.3819
AKT2	29.37
DGAT1	29.3335
IFNA1	29.3238
SLC27A4	29.3066
SMAD3	29.2732
MIR29C	29.2622
GSTP1	29.168
MT-CO3	29.083
NLRP3	29.0496
FN1	29.0123
AKR1D1	28.9686
PCSK9	28.9531
AHSG	28.9391
MIR200A	28.8184
GCK	28.8029
CDKN3	28.7789
ACTA2	28.7468
MIR195	28.7148
CCN2	28.6501
CTSD	28.6036
TFR2	28.488
SLC27A1	28.4874
MAP3K5	28.4844
SLC2A4	28.3409
AGTR1	28.263
DPP4	28.1777
HNRNPA1	28.166
SERPINC1	27.8961
SMARCA4	27.8358
APOA5	27.7991
CASR	27.7035
CES1	27.7029
MIR31	27.6368
C3	27.5875
MIR30A	27.4665
VDR	27.4602
HIF1A	27.3288
SOCS3	27.3194
MT-ND3	27.2894
PIK3R1	27.2764
MIR23B	27.2719
ALDH2	27.1582
MIR181B1	27.124
LIPE	26.9986
THBD	26.9965
BAX	26.9597
ASS1	26.8208
NDUFS4	26.8203
NAMPT	26.8076
MIR199A1	26.6341
FGF21	26.6067
F3	26.5984
PKLR	26.5573
IKBKB	26.5353
AIFM1	26.5319
SDHA	26.4301
NDUFV1	26.4009
CYP7A1	26.3976
LPA	26.3896
ACTB	26.2383
SREBF2	26.2358
ATP2A2	26.1624
ALPL	26.0116
ACACB	25.9582
CYP2A6	25.9261
FFAR4	25.9091
IL6R	25.8888
HJV	25.8849
GSK3B	25.8214
MT-ND6	25.6255
MSH6	25.4972
AGPAT2	25.4653
ITCH	25.3373
MIR224	25.3114
CCL5	25.2256
HSPD1	25.2088
TNFRSF1B	25.1993
BMP6	25.1662
BCL2	25.1205
H19	25.0641
PRKAA1	25.0149
PRKAB1	24.9639
RARRES2	24.8636
MAPK14	24.7455
ELANE	24.6639
FGF23	24.4727
UGT1A7	24.3923
MIR200C	24.3019
NFE2L2	24.2662
MT-CO2	24.1907
FGA	24.179
VIM	24.0718
IGF1R	23.9875
CDKN1A	23.9084
FTL	23.8751
SDHC	23.7982
BTNL2	23.7777
PLIN2	23.7719
SELE	23.7104
MIR125A	23.706
NR1I2	23.572
CXCL10	23.5155
PDGFRB	23.4632
ADA2	23.3696
NPPB	23.3651
ATF4	23.3213
MSR1	23.3079
UGT1A6	23.291
ERN1	23.2524
ALPP	23.2123
POMC	23.2081
FGF19	23.1582
EIF2AK3	23.1488
TLR9	23.1388
MYH9	23.1157
KRT19	23.0773
IFIH1	23.0723
XDH	23.0514
KRT7	23.0433
MIR130A	23.0074
IDH1	22.9991
TGFBR1	22.9729
LCN2	22.957
A2M	22.9087
TET2	22.7075
EIF2AK4	22.7061
UGT1A8	22.6234
CXCR4	22.6031
MIR16-1	22.5623
VCAM1	22.5493
NDUFS2	22.5149
SPINK1	22.4898
PRKCQ	22.4605
BGLAP	22.4272
MIR29B1	22.3747
SHH	22.2284
GHRL	22.1558
NDUFS7	22.1264
IFNA2	22.0699
SLC27A5	22.0397
TBP	22.0395
EIF2S1	22.0317
MIRLET7D	21.9476
HBA1	21.9343
MDM2	21.7753
SELP	21.7117
UGT1A9	21.6827
CNR1	21.6559
COPA	21.6535
MIRLET7C	21.6438
LGALS3	21.6382
EP300	21.6018
LIVAR	21.6009
TCF7L2	21.5824
CD14	21.5272
RXRA	21.447
MIR33A	21.4374
IL21	21.4237
ERCC2	21.4231
ADRB2	21.3476
TNFAIP3	21.2577
MIR144	21.2522
MIR182	21.1362
MIR26A1	21.1196
MST1	21.1093
IGFBP3	21.0911
CPS1	21.0853
GHR	21.0789
DGAT2	21.0765
MIR451A	21.0454
FLT1	21.0427
LRP6	21.0281
MIR141	20.9722
TNFSF11	20.9123
NDUFB9	20.8657
MIR183	20.8355
SHBG	20.8149
NR5A2	20.7754
MYD88	20.753
HSPA5	20.7511
CTSB	20.7437
DNMT1	20.7098
CD44	20.7081
COL3A1	20.6553
CDH2	20.6421
APOA2	20.63
SLC10A1	20.626

## Sheet: DisGeNET
Gene	Score_gda
TM6SF2	0.6
PNPLA3	0.5
CYP2E1	0.4
SIRT1	0.4
FGF21	0.4
LEP	0.4
NFE2L2	0.4
PPARA	0.4
ADIPOQ	0.4
NR1H4	0.4
PPARD	0.38
SREBF1	0.38
LDLR	0.37
XBP1	0.37
CAT	0.37
FAS	0.36
GNMT	0.35
PEMT	0.34
CPT1A	0.34
NR5A2	0.34
TGFB1	0.34
AHR	0.33
GSTM1	0.33
GSTP1	0.33
IL1A	0.33
JAK2	0.33
PRKCA	0.33
ABCC2	0.32
KLB	0.32
ACE	0.32
ALDH2	0.32
GSTT1	0.32
PTEN	0.32
CD14	0.32
NQO1	0.31
FOLR2	0.31
GSTA1	0.31
IL4	0.31
LIF	0.31
PDK4	0.31
PRKCD	0.31
PRKCE	0.31
VLDLR	0.31
ADH1A	0.3
ADH1B	0.3
ADH4	0.3
CSF2	0.3
CYP1A2	0.3
CYP17A1	0.3
AHCY	0.3
F2	0.3
ALDH1A1	0.3
ALDH1B1	0.3
B3GAT1	0.3
EIF2AK1	0.3
LAMA1	0.3
IL3	0.3
MMP1	0.3
SERPINB2	0.3
ABCB4	0.3
PRF1	0.3
PRKACA	0.3
TRIB3	0.3
RAG2	0.3
RDX	0.3
TNFRSF1B	0.3
IKBKG	0.3
STC2	0.3
ALDH4A1	0.3
SCARB1	0.3
GCKR	0.2
ATP5F1B	0.2
NCAN	0.18
PARVB	0.14
SAMM50	0.13
FDFT1	0.12
PTPRD	0.11
ZGLP1	0.1
PPARGC1A	0.1
NLRP3	0.1
OSBPL5	0.1
COL13A1	0.1
CRP	0.1
DPP4	0.1
ERBB4	0.1
FBL	0.1
ALB	0.1
EHBP1L1	0.1
GCG	0.1
SLC17A5	0.1
GGT1	0.1
GLP1R	0.1
GPT	0.1
HFE	0.1
APOC3	0.1
IGF1	0.1
IL1B	0.1
IL6	0.1
KRT18	0.1
LEPR	0.1
LIPA	0.1
MIR122	0.1
MIR21	0.1
MIR34A	0.1
MTTP	0.1
PIK3CA	0.1
PIK3CB	0.1
PIK3CD	0.1
PIK3CG	0.1
PPARG	0.1
GATAD2A	0.1
PRKAA1	0.1
PRKAA2	0.1
PRKAB1	0.1
RBP4	0.1
SCD	0.1
SHBG	0.1
SLC5A2	0.1
GGTLC5P	0.1
SP4	0.1
SREBF2	0.1
TLR4	0.1
TNF	0.1
GGTLC3	0.1
GGT2	0.1
GGTLC4P	0.1
CNBP	0.1
MBOAT7	0.1
EHMT1	0.1
ACTR5	0.1
ZNF512	0.1
CRACR2A	0.1
PLPP7	0.1
PWWP3A	0.1
TP63	0.1
DDX60L	0.1
XPR1	0.1
CD36	0.1
CREB5	0.1
FGF19	0.1

## Sheet: Total
PNPLA3
IL6
TP53
APOE
PRMT7
MIR122
TNF
PKD2
NAFLD1
INS
HFE
NAFLD2
PPARG
ALB
IL10
HADHA
TGFB1
LMNA
GANAB
SMPD1
ATP7B
SERPINA1
MARS1
SLC17A5
FABP1
FASN
MIR21
GPT
FAS
ABCB11
SQSTM1
APOA1
LIPA
CTNNB1
IL1B
PPARA
APOB
MIR34A
ADIPOQ
NOD2
MIR10B
CPT2
PIK3CA
TLR4
MFN2
CRP
CPT1A
NR1H4
ABCA1
G6PC1
APP
MIR17
KRT18
MIR155
AKT1
PTEN
CXCL8
LPL
CD36
LRRK2
CTLA4
CYP2E1
VWF
GGT1
HNF4A
VCP
LEP
MTTP
FABP4
SREBF1
F2
CFTR
IFNG
INSR
NR1H3
ABCB4
ACE
TERT
MIR146A
FABP2
CYBB
ACOX1
HLA-DQB1
SERPINE1
IGF1
CASP8
EGFR
RBP4
YARS1
HBB
TTR
HMOX1
STAT3
CCL2
IRS1
MIR27A
SLC25A13
EGF
AFP
IL1A
TLR2
CASP3
BSCL2
ABHD5
SOD1
LEPR
DNAJB11
MTHFR
PPARGC1A
VEGFA
MIR29A
RETN
MIR200B
MIR203A
GARS1
FADS2
UCP2
HSPB1
PON1
LDLR
MMP9
FABP3
APOC3
JAG1
CYP3A4
SMAD4
KRT8
CYBA
CAV1
IL18
NOTCH1
MIR22
MPO
SOD2
SERPINA3
MLXIPL
SCD
MAPK8
PNPLA2
SPP1
MMP1
TNFRSF1A
CP
BRCA2
CFH
UGT1A1
MIR20A
SIRT1
RELA
PRKAG2
ACACA
ELOVL6
MIR126
LIPC
HAMP
ICAM1
ABCC2
CCND1
HMGCR
HGF
PTGS2
MIR221
TIMP1
NFKB1
TF
XBP1
ANO5
LCAT
CAT
IRS2
ESR1
IL1RN
MIR132
FASLG
PTPN11
MTOR
MIR222
DDIT3
ADIPOR1
MT-CYB
CDKN2A
ADIPOR2
ATM
CYCS
LITAF
SDHB
MIR140
STAT1
TM6SF2
BDNF
SDHD
AGT
MYC
HP
IL17A
ENPP1
MMP2
JUN
MT-CO1
FABP12
NOS2
TGFBR2
FOS
CYP1A1
MIR181A1
SLC27A2
TARDBP
SLC2A1
GFER
NR1H2
GCKR
ALMS1
TNFRSF11B
PEMT
GSTM1
CYP1A2
SLC40A1
COL1A1
CETP
CEBPA
MIR107
GRN
NDUFS1
PLAU
DSP
GCG
AKT2
DGAT1
IFNA1
SLC27A4
SMAD3
MIR29C
GSTP1
MT-CO3
NLRP3
FN1
AKR1D1
PCSK9
AHSG
MIR200A
GCK
CDKN3
ACTA2
MIR195
CCN2
CTSD
TFR2
SLC27A1
MAP3K5
SLC2A4
AGTR1
DPP4
HNRNPA1
SERPINC1
SMARCA4
APOA5
CASR
CES1
MIR31
C3
MIR30A
VDR
HIF1A
SOCS3
MT-ND3
PIK3R1
MIR23B
ALDH2
MIR181B1
LIPE
THBD
BAX
ASS1
NDUFS4
NAMPT
MIR199A1
FGF21
F3
PKLR
IKBKB
AIFM1
SDHA
NDUFV1
CYP7A1
LPA
ACTB
SREBF2
ATP2A2
ALPL
ACACB
CYP2A6
FFAR4
IL6R
HJV
GSK3B
MT-ND6
MSH6
AGPAT2
ITCH
MIR224
CCL5
HSPD1
TNFRSF1B
BMP6
BCL2
H19
PRKAA1
PRKAB1
RARRES2
MAPK14
ELANE
FGF23
UGT1A7
MIR200C
NFE2L2
MT-CO2
FGA
VIM
IGF1R
CDKN1A
FTL
SDHC
BTNL2
PLIN2
SELE
MIR125A
NR1I2
CXCL10
PDGFRB
ADA2
NPPB
ATF4
MSR1
UGT1A6
ERN1
ALPP
POMC
FGF19
EIF2AK3
TLR9
MYH9
KRT19
IFIH1
XDH
KRT7
MIR130A
IDH1
TGFBR1
LCN2
A2M
TET2
EIF2AK4
UGT1A8
CXCR4
MIR16-1
VCAM1
NDUFS2
SPINK1
PRKCQ
BGLAP
MIR29B1
SHH
GHRL
NDUFS7
IFNA2
SLC27A5
TBP
EIF2S1
MIRLET7D
HBA1
MDM2
SELP
UGT1A9
CNR1
COPA
MIRLET7C
LGALS3
EP300
LIVAR
TCF7L2
CD14
RXRA
MIR33A
IL21
ERCC2
ADRB2
TNFAIP3
MIR144
MIR182
MIR26A1
MST1
IGFBP3
CPS1
GHR
DGAT2
MIR451A
FLT1
LRP6
MIR141
TNFSF11
NDUFB9
MIR183
SHBG
NR5A2
MYD88
HSPA5
CTSB
DNMT1
CD44
COL3A1
CDH2
APOA2
SLC10A1
PPARD
GNMT
AHR
JAK2
PRKCA
KLB
GSTT1
NQO1
FOLR2
GSTA1
IL4
LIF
PDK4
PRKCD
PRKCE
VLDLR
ADH1A
ADH1B
ADH4
CSF2
CYP17A1
AHCY
ALDH1A1
ALDH1B1
B3GAT1
EIF2AK1
LAMA1
IL3
SERPINB2
PRF1
PRKACA
TRIB3
RAG2
RDX
IKBKG
STC2
ALDH4A1
SCARB1
ATP5F1B
NCAN
PARVB
SAMM50
FDFT1
PTPRD
ZGLP1
OSBPL5
COL13A1
ERBB4
FBL
EHBP1L1
GLP1R
PIK3CB
PIK3CD
PIK3CG
GATAD2A
PRKAA2
SLC5A2
GGTLC5P
SP4
GGTLC3
GGT2
GGTLC4P
CNBP
MBOAT7
EHMT1
ACTR5
ZNF512
CRACR2A
PLPP7
PWWP3A
TP63
DDX60L
XPR1
CREB5
