# Supplementary material for: Protective Effects and Mechanisms of Yinchen Linggui Zhugan Decoction in HFD-Induced Nonalcoholic Fatty Liver Disease Rats Based on Network Pharmacology and Experimental Verification
Source: Front Pharmacol. 2022 Jun 2;13:908128. doi: 10.3389/fphar.2022.908128 (PMC9202027; doi:10.3389/fphar.2022.908128)
Supplement: Supplementary file 1 [file DataSheet1.zip › Supplementary materials/Supplementary Table 4.xlsx]

## Sheet: Sheet1
Names	total	genes
NAFLD YLZD	130	HMGCR
		PPARD
		MMP2
		PRKCE
		XDH
		HSPB1
		COL3A1
		PLAU
		PTEN
		HMOX1
		NOS2
		FLT1
		BGLAP
		PPARA
		UGT1A1
		TTR
		NLRP3
		FASN
		CYP1A2
		RXRA
		GSTM1
		IL10
		PKD2
		ACACA
		SQSTM1
		COL1A1
		DNMT1
		PIK3CG
		TNFSF11
		EGFR
		IKBKB
		NQO1
		DPP4
		SOD1
		PIK3CA
		APOE
		PON1
		FOS
		IFNG
		ABCA1
		HSPA5
		IL4
		BCL2
		TNFRSF11B
		PIK3CB
		MAPK8
		ICAM1
		CAV1
		CYP1A1
		DGAT2
		APOB
		CASP8
		PPARG
		CRP
		HIF1A
		RELA
		PRKCD
		SLC2A4
		GSTP1
		MTTP
		CXCL8
		GLP1R
		SELE
		AHR
		ALPP
		NR1H4
		NFE2L2
		THBD
		MTOR
		CXCL10
		SERPINE1
		MAPK14
		VCAM1
		TP53
		TNF
		INSR
		EGF
		IL1A
		ADH1B
		CDKN1A
		LDLR
		CAT
		ATP5F1B
		MPO
		TCF7L2
		VIM
		GCG
		AKT1
		JAK2
		PIK3R1
		STAT3
		SPP1
		ABCB11
		PTGS2
		CTNNB1
		NFKB1
		SIRT1
		IL1B
		CCND1
		ESR1
		IGFBP3
		ACTA2
		SREBF1
		F3
		NR1I2
		ADRB2
		CTSD
		VEGFA
		SREBF2
		PIK3CD
		CDKN2A
		TGFB1
		MYC
		JUN
		MT-ND6
		GSK3B
		BAX
		CCL2
		PRKCA
		CES1
		MMP1
		STAT1
		CYP3A4
		IL6
		ALPL
		SLC2A1
		CASP3
		CSF2
		MMP9
		ADIPOQ
YLZD	235	PTGER3
		KCNMA1
		SLC6A2
		NR3C2
		EDN1
		GSR
		DHCR24
		MGAM
		EIF6
		KDR
		SULT1E1
		FOSL2
		ABCG2
		PPP1R14A
		DCAF5
		CCNB1
		SLC6A4
		PTPN1
		BATF2
		MMP3
		BAK1
		CHRM5
		IRF1
		GOT1
		LHCGR
		ERP29
		PCOLCE
		ALOX5
		NAT10
		GJA1
		MAOB
		BACE1
		CDC25B
		ELK1
		KLF7
		TGM2
		AHSA1
		MIR7-3HG
		PRKCB
		CLDN4
		KRT1
		MAPK1
		IGF2
		NPEPPS
		MTA3
		NFATC1
		BIRC5
		PPP3CA
		TREM2
		PLAT
		TAGLN2
		ICMT
		CXCL2
		SKP1
		GSTA2
		MAOA
		NKX3-1
		WNT2
		IL2
		ERBB3
		ERBB2
		CDK1
		CDH1
		SOD3
		JUNB
		CHEK1
		SKP2
		KL
		CCNG1
		WDR7
		HSD3B2
		PSMD3
		OPRD1
		HK2
		ADRA2A
		RAD9A
		TOP2A
		F7
		KCNH2
		F10
		ABAT
		BCL2L1
		E2F1
		MAPK3
		DUOX2
		MAP2K7
		HTR3A
		MAPK10
		PRDX1
		AKR1B1
		STIP1
		CA2
		GPER1
		CHRM1
		NCOA1
		CDK7
		IGHG1
		IL25
		CHEK2
		CXCL11
		MAP2
		NOS3
		RB1
		ADRA1A
		HSF1
		SRC
		ABCG5
		CDK2
		ACP3
		PGR
		RUNX2
		CHRM2
		CHRNA2
		ODC1
		PIM1
		PRDX2
		NR3C1
		NR1I3
		DPEP1
		CDKN1C
		E2F2
		CCL27
		BTK
		OPRM1
		CALM3
		PKIA
		CHRM4
		CDKN2D
		HERC5
		CYP19A1
		ADRB1
		CSK
		JUND
		CYCLIN B1
		IL33
		RAF1
		PGAM1
		CASP9
		AKR1C1
		DIO1
		ADRA1B
		RASA1
		JAK1
		LYZ
		PCNA
		HSD3B1
		NCOA2
		ABCA2
		GABRA5
		CHUK
		MCM6
		CASP1
		PDLIM3
		ABCG8
		DUSP1
		OLR1
		SLPI
		PLB1
		NCF1
		ADH1C
		ABCC1
		ATRNL1
		HAS2
		DNMT3A
		CHRM3
		BAD
		RUNX1T1
		TNKS
		POLD1
		RBX1
		BMP2
		UBE3A
		SLCO1B1
		AKR1C3
		CDK4
		NFKBIA
		GABRA2
		MCM5
		PTGS1
		HTR2A
		ASRGL1
		GAP43
		PYGM
		PDE3A
		AKR1A1
		POR
		H3P16
		GAS6
		GSTM2
		ADRA1D
		ATHS
		KEAP1
		ACAA2
		CCNA2
		AR
		CTRB1
		GABRA6
		FLT4
		NME1
		ESR2
		GABRA3
		SOAT1
		TWIST1
		EPO
		LASP1
		ACHE
		PEBP1
		ABHD14B
		PNPO
		DRP1
		CD40LG
		CCND3
		RASSF1
		GABPA
		DCTN6
		CAMK2G
		SCN5A
		GABRA1
		BLVRB
		CYP1B1
		GRIA2
		ROS1
		WEE1
		SLC6A3
		PRSS1
		LTA4H
		HSP90AA1
		CHRNA7
		HMGB1
		SOAT2
		PARP1
		TOP1
		DRD1
		CDC25A
		RXRB
NAFLD	357	VDR
		ACE
		CD44
		ERBB4
		SPINK1
		CNBP
		FASLG
		MIR126
		MIR31
		CXCR4
		AIFM1
		PRKAA2
		GGT1
		GSTA1
		CYBA
		IGF1
		MIR146A
		MIR20A
		CYCS
		EP300
		MIR195
		INS
		MIR451A
		PWWP3A
		TRIB3
		MIR33A
		NDUFS1
		ABHD5
		SOD2
		MYD88
		ADA2
		DSP
		LRP6
		SDHB
		PNPLA3
		SLC10A1
		BRCA2
		PTPRD
		MIR200B
		B3GAT1
		LEP
		ZNF512
		NAMPT
		UGT1A9
		MIR34A
		GGT2
		MIR222
		RBP4
		MAP3K5
		MIR30A
		A2M
		MIR132
		NR1H3
		ELANE
		RARRES2
		MTHFR
		PTPN11
		SMAD3
		FABP1
		GARS1
		MDM2
		ANO5
		LPA
		GHR
		AKT2
		NPPB
		APOC3
		FFAR4
		MIR23B
		IFNA2
		MIR200A
		MIR130A
		CTLA4
		MSH6
		ALDH2
		C3
		FAS
		FGA
		HSPD1
		DDIT3
		BDNF
		LGALS3
		NDUFV1
		UGT1A7
		AGPAT2
		SHBG
		RETN
		MIR200C
		ALDH4A1
		PLIN2
		SMARCA4
		COPA
		SLC40A1
		PKLR
		AKR1D1
		MIR27A
		ACOX1
		CD36
		NDUFS4
		MYH9
		GNMT
		TET2
		MIR224
		TF
		ELOVL6
		GCK
		MT-ND3
		ASS1
		LIVAR
		NR5A2
		SLC27A4
		IGF1R
		TFR2
		GHRL
		LIPE
		IRS1
		SAMM50
		MFN2
		MIRLET7C
		ALDH1A1
		KLB
		MIR181B1
		TNFRSF1B
		GGTLC5P
		GATAD2A
		LRRK2
		LIF
		CFH
		CDH2
		CYBB
		MIR203A
		AGT
		MIR181A1
		GCKR
		ABCB4
		IL6R
		JAG1
		HNF4A
		EHMT1
		ADH4
		TERT
		KRT18
		GRN
		MIR155
		SERPINA1
		PRKAA1
		FADS2
		FBL
		TARDBP
		ADH1A
		MIR10B
		HLA-DQB1
		CYP7A1
		CETP
		MT-CYB
		CFTR
		AHCY
		MIR122
		LITAF
		AFP
		HBB
		ACTR5
		MIR182
		XBP1
		CASR
		CEBPA
		FN1
		CNR1
		MIR16-1
		MT-CO1
		IL1RN
		FGF19
		KRT7
		PLPP7
		EIF2AK4
		MIR144
		FTL
		ADIPOR1
		HP
		IL17A
		CYP17A1
		ACTB
		MIR29C
		MIR22
		GFER
		TLR4
		KRT19
		LEPR
		BSCL2
		MIR29B1
		ATP7B
		SDHC
		BMP6
		CYP2A6
		MIRLET7D
		PPARGC1A
		NDUFS2
		EIF2AK1
		HFE
		SERPINB2
		MIR17
		FABP3
		MIR107
		SLC27A1
		GGTLC4P
		BTNL2
		CCL5
		CCN2
		PDGFRB
		RDX
		CTSB
		SLC25A13
		SMPD1
		MIR140
		EHBP1L1
		TGFBR2
		TLR9
		GANAB
		IKBKG
		DDX60L
		CRACR2A
		IFNA1
		APOA5
		GGTLC3
		PEMT
		LPL
		VLDLR
		ABCC2
		MARS1
		PRKCQ
		LIPC
		SELP
		MT-CO2
		ITCH
		G6PC1
		UGT1A8
		ENPP1
		CPS1
		FABP4
		KRT8
		SHH
		ZGLP1
		EIF2S1
		SCD
		ADIPOR2
		ACACB
		NR1H2
		DGAT1
		TNFRSF1A
		FABP12
		MIR199A1
		PRKACA
		F2
		APOA2
		IFIH1
		ALDH1B1
		HADHA
		IDH1
		FDFT1
		AHSG
		SDHD
		PRKAB1
		SLC5A2
		MLXIPL
		LIPA
		MT-CO3
		MIR221
		H19
		MIR183
		MIR141
		TGFBR1
		SLC27A2
		VWF
		IL18
		CYP2E1
		STC2
		FGF21
		MSR1
		LCAT
		MBOAT7
		NAFLD2
		POMC
		ATM
		LCN2
		PRF1
		NCAN
		AGTR1
		IRS2
		ALB
		CPT1A
		ALMS1
		HAMP
		SERPINC1
		NOD2
		IL21
		YARS1
		LMNA
		APOA1
		UGT1A6
		FOLR2
		HJV
		SMAD4
		TLR2
		TBP
		LAMA1
		PARVB
		SCARB1
		IL3
		RAG2
		SERPINA3
		TM6SF2
		PRKAG2
		ERN1
		ATP2A2
		SOCS3
		MST1
		FABP2
		NAFLD1
		TIMP1
		CDKN3
		PCSK9
		VCP
		SP4
		MIR21
		NOTCH1
		ATF4
		HNRNPA1
		CP
		TNFAIP3
		GPT
		PDK4
		NDUFS7
		MIR125A
		GSTT1
		PRMT7
		SLC17A5
		HGF
		EIF2AK3
		COL13A1
		MIR29A
		SLC27A5
		TP63
		SDHA
		APP
		CPT2
		MIR26A1
		FGF23
		PNPLA2
		ERCC2
		UCP2
		CREB5
		NDUFB9
		DNAJB11
		OSBPL5
		HBA1
		CD14
		XPR1
