# Supplementary material for: Protective Effects and Mechanisms of Yinchen Linggui Zhugan Decoction in HFD-Induced Nonalcoholic Fatty Liver Disease Rats Based on Network Pharmacology and Experimental Verification
Source: Front Pharmacol. 2022 Jun 2;13:908128. doi: 10.3389/fphar.2022.908128 (PMC9202027; doi:10.3389/fphar.2022.908128)
Supplement: Supplementary file 1 [file DataSheet1.zip › Supplementary materials/Supplementary Table 5.xlsx]

## Sheet: Sheet1
name	Degree	BetweennessCentrality	ClosenessCentrality	NeighborhoodConnectivity
STAT3	36	0.0860909	0.47012	16.5278
RELA	36	0.0644764	0.493724	17.2222
JUN	32	0.0575243	0.481633	16.9062
PIK3R1	31	0.0370002	0.44697	16.2258
TNF	28	0.0968078	0.479675	16.9643
PIK3CA	25	0.0224916	0.440299	18.04
CTNNB1	24	0.0578405	0.468254	17.4167
IL6	24	0.0252176	0.421429	16.875
FOS	23	0.0521899	0.440299	17.5652
NFKB1	22	0.0175223	0.437037	17.8182
MYC	22	0.0308153	0.475806	20.2727
STAT1	20	0.0208578	0.450382	18.8
ESR1	20	0.0291598	0.44697	20
EGFR	20	0.0385532	0.432234	17.3
MTOR	16	0.0183629	0.42446	18.875
PPARG	15	0.0330331	0.450382	18.2
CASP8	13	0.0323918	0.409722	16.3846
EGF	12	0.0191356	0.406897	19.25
PPARA	10	0.0401966	0.422939	17.8
IKBKB	10	0.0192821	0.388158	17.3
