# Supplementary material for: Protective Effects and Mechanisms of Yinchen Linggui Zhugan Decoction in HFD-Induced Nonalcoholic Fatty Liver Disease Rats Based on Network Pharmacology and Experimental Verification
Source: Front Pharmacol. 2022 Jun 2;13:908128. doi: 10.3389/fphar.2022.908128 (PMC9202027; doi:10.3389/fphar.2022.908128)
Supplement: Supplementary file 1 [file DataSheet1.zip › Supplementary materials/Supplementary Table 6.xlsx]

## Sheet: GO-BP
Term	Pathway	Count	PValue	Genes	FDR
GO:0045944	positive regulation of transcription from RNA polymerase II promoter	45	5.08142e-23	GSK3B, NR1I2, SERPINE1, AHR, ADRB2, PIK3R1, PKD2, HIF1A, TNF, RELA, EGFR, IKBKB, RXRA, MYC, AKT1, TNFSF11, NLRP3, IL10, SREBF1, TCF7L2, JUN, TGFB1, CDKN2A, STAT1, STAT3, NR1H4, FOS, MAPK14, ESR1, SIRT1, SREBF2, NFKB1, VEGFA, IL4, IL1A, CXCL10, IL6, IFNG, IL1B, CTNNB1, PPARG, PPARA, SQSTM1, TP53, NFE2L2	9.93832e-20
GO:0042493	response to drug	29	9.53317e-23	CDKN1A, PTEN, TNFRSF11B, PTGS2, RELA, ICAM1, CCND1, BGLAP, MYC, CASP3, IL10, ABCA1, SREBF1, JUN, TGFB1, UGT1A1, STAT1, STAT3, FOS, SOD1, IL4, COL1A1, IL6, IFNG, CAT, CYP1A1, BCL2, CTNNB1, PPARG	9.93832e-20
GO:0010628	positive regulation of gene expression	27	5.62068e-22	CRP, DNMT1, CSF2, NR1I2, PIK3CD, PIK3CB, HIF1A, TNF, MAPK8, MYC, APOB, LDLR, TGFB1, CAV1, STAT3, MAPK14, MTOR, VEGFA, ACTA2, IL1A, IL6, IFNG, IL1B, VIM, TP53, PPARD, NFE2L2	3.90637e-19
GO:0071222	cellular response to lipopolysaccharide	20	1.11417e-20	IL10, ABCA1, CXCL8, CSF2, NOS2, GSTP1, SERPINE1, NR1H4, MAPK14, TNF, RELA, NFKB1, ICAM1, CXCL10, IL6, MAPK8, IFNG, CCL2, NLRP3, PPARD	5.80759e-18
GO:0043066	negative regulation of apoptotic process	31	3.64041e-20	GSK3B, CDKN1A, GSTP1, PTEN, HSPB1, PIK3R1, MPO, RELA, EGFR, IKBKB, MAPK8, MYC, CASP3, AKT1, IL10, NQO1, HSPA5, STAT3, NR1H4, GCG, MMP9, SIRT1, NFKB1, VEGFA, IL4, IL6, CAT, BCL2, SQSTM1, TP53, PPARD	1.51805e-17
GO:0007568	aging	20	1.78703e-17	IL10, SREBF1, NQO1, JUN, TGFB1, VCAM1, STAT3, PTEN, FOS, HMGCR, MPO, RELA, SOD1, COL3A1, IL6, CAT, CYP1A1, CCL2, AKT1, NFE2L2	6.20993e-15
GO:0045471	response to ethanol	17	7.45717e-17	NQO1, VCAM1, GSTP1, STAT3, ADIPOQ, PTEN, HMGCR, SLC2A4, ICAM1, SOD1, IL4, CASP8, CCND1, BGLAP, MYC, CAT, CCL2	2.22117e-14
GO:0045429	positive regulation of nitric oxide biosynthetic process	13	2.54922e-16	INSR, PTGS2, PKD2, ESR1, TNF, EGFR, MTOR, ICAM1, IL6, IFNG, IL1B, AKT1, JAK2	6.64391e-14
GO:0032355	response to estradiol	15	6.2962e-15	NQO1, TGFB1, GSTP1, STAT3, PTEN, PTGS2, ESR1, COL1A1, CASP8, CCND1, MYC, CASP3, CYP1A2, CAT, CTNNB1	1.45862e-12
GO:0006954	inflammatory response	24	9.2733e-15	IL10, CRP, TGFB1, CXCL8, NR1H4, PIK3CD, TNFRSF11B, FOS, PTGS2, SELE, TNF, PIK3CG, RELA, NFKB1, IKBKB, IL1A, CXCL10, IL6, IL1B, SPP1, CCL2, AKT1, NLRP3, NFE2L2	1.93348e-12
GO:0045893	positive regulation of transcription, DNA-templated	27	1.07871e-14	NR1I2, AHR, HIF1A, TNF, RELA, IKBKB, MYC, IL10, JUN, TGFB1, CDKN2A, EGF, STAT1, INSR, STAT3, FOS, ESR1, NFKB1, IL4, COL1A1, IL6, IL1B, CTNNB1, PPARG, PPARA, TP53, PPARD	2.04464e-12
GO:0071456	cellular response to hypoxia	15	1.37081e-14	PRKCE, PTEN, SLC2A4, PTGS2, HIF1A, SIRT1, MTOR, ICAM1, VEGFA, BCL2, AKT1, HMOX1, TP53, NFE2L2, PPARD	2.38178e-12
GO:0032496	response to lipopolysaccharide	17	1.04776e-13	JUN, VCAM1, UGT1A1, TNFRSF11B, FOS, PTGS2, MPO, SELE, CXCL10, THBD, CASP8, CASP3, CYP1A2, CYP1A1, ALPL, JAK2, APOB	1.68044e-11
GO:0001525	angiogenesis	18	9.895e-13	JUN, FLT1, CXCL8, EGF, CAV1, MMP2, SERPINE1, PTEN, PRKCA, PTGS2, MAPK14, HIF1A, SIRT1, PIK3CG, VEGFA, PIK3CA, CCL2, HMOX1	1.47365e-10
GO:0001666	response to hypoxia	16	3.34272e-12	TGFB1, VCAM1, NOS2, CAV1, MMP2, ADIPOQ, HIF1A, VEGFA, DPP4, PLAU, CASP3, CAT, CYP1A1, CCL2, HMOX1, PPARA	4.64638e-10
GO:0007584	response to nutrient	12	8.3336e-12	ABCA1, IL4, NQO1, VCAM1, UGT1A1, STAT1, ADIPOQ, PTEN, TNFRSF11B, PPARG, HMGCR, MTOR	1.08597e-09
GO:0071407	cellular response to organic cyclic compound	11	1.96407e-11	TGFB1, CASP8, STAT1, IL1B, CASP3, STAT3, CYP1A1, ALPL, CCL2, AKT1, TNF	2.40887e-09
GO:0048661	positive regulation of smooth muscle cell proliferation	11	2.34194e-11	IL6, JUN, STAT1, MYC, HMOX1, AKT1, HMGCR, PTGS2, TNF, EGFR, MTOR	2.71275e-09
GO:0045766	positive regulation of angiogenesis	13	6.5949e-11	FLT1, CXCL8, SERPINE1, HSPB1, PRKCA, F3, HIF1A, SIRT1, VEGFA, IL1A, IL1B, HMOX1, NFE2L2	7.23704e-09
GO:0046677	response to antibiotic	9	7.73947e-11	IL6, CASP8, CASP3, CYP1A1, ALPL, CCL2, JAK2, TP53, SOD1	8.0684e-09
GO:0008203	cholesterol metabolic process	11	8.58366e-11	ABCA1, IL4, SREBF1, RXRA, PON1, CAT, APOE, APOB, LDLR, SREBF2, PPARD	8.52235e-09
GO:0001934	positive regulation of protein phosphorylation	13	2.13065e-10	TGFB1, INSR, ADIPOQ, SIRT1, TNF, MMP9, EGFR, MTOR, VEGFA, CCND1, IL1B, AKT1, SQSTM1	2.01928e-08
GO:0051091	positive regulation of sequence-specific DNA binding transcription factor activity	12	4.0784e-10	IL10, IL4, IL6, IL1B, PTEN, TNFSF11, CTNNB1, AKT1, PPARG, JAK2, ESR1, TNF	3.69716e-08
GO:0071356	cellular response to tumor necrosis factor	12	6.76052e-10	COL1A1, IKBKB, IL6, VCAM1, CXCL8, CCL2, SLC2A4, APOB, SIRT1, RELA, ICAM1, NFE2L2	5.8732e-08
GO:0000122	negative regulation of transcription from RNA polymerase II promoter	25	7.6826e-10	DNMT1, TNF, RELA, RXRA, CCND1, MYC, SREBF1, TCF7L2, TGFB1, STAT1, CAV1, STAT3, NR1H4, ESR1, SIRT1, SREBF2, NFKB1, VEGFA, IFNG, CTNNB1, PPARG, PPARA, SQSTM1, TP53, PPARD	6.40729e-08
GO:0033138	positive regulation of peptidyl-serine phosphorylation	10	2.68115e-09	GSK3B, IL6, TGFB1, PIK3CA, CAV1, BCL2, AKT1, GCG, TNF, VEGFA	2.15008e-07
GO:0032930	positive regulation of superoxide anion generation	6	2.81175e-09	CRP, TGFB1, GSTP1, PRKCD, EGFR, SOD1	2.1713e-07
GO:0042542	response to hydrogen peroxide	9	4.15549e-09	COL1A1, JUN, STAT1, CASP3, CAT, BCL2, HMOX1, SIRT1, SOD1	2.9906e-07
GO:0043536	positive regulation of blood vessel endothelial cell migration	7	4.15959e-09	TGFB1, HSPB1, AKT1, PRKCA, MAPK14, NFE2L2, VEGFA	2.9906e-07
GO:0032869	cellular response to insulin stimulus	10	6.36204e-09	STAT1, MYC, GSTP1, INSR, ADIPOQ, CCL2, AKT1, PPARG, SLC2A4, PIK3R1	4.42162e-07
GO:0006915	apoptotic process	21	9.2702e-09	CDKN2A, STAT1, PRKCE, IGFBP3, PRKCD, PTEN, AHR, MAPK14, NFKB1, IL1A, CASP8, IFNG, IL1B, CASP3, BCL2, BAX, NLRP3, JAK2, SQSTM1, TP53, PPARD	6.23496e-07
GO:0006919	activation of cysteine-type endopeptidase activity involved in apoptotic process	10	1.24786e-08	CASP8, CDKN2A, CASP3, BAX, NLRP3, PPARG, JAK2, TNF, F3, XDH	8.13059e-07
GO:0051897	positive regulation of protein kinase B signaling	10	1.38877e-08	TCF7L2, IL6, TGFB1, INSR, TNFSF11, TNF, F3, EGFR, MTOR, PIK3CG	8.77449e-07
GO:0030335	positive regulation of cell migration	13	1.50298e-08	TGFB1, FLT1, HSPA5, INSR, PIK3CD, PRKCA, PIK3R1, F3, EGFR, VEGFA, COL1A1, PLAU, JAK2	9.21679e-07
GO:0030168	platelet activation	11	1.63219e-08	COL1A1, COL3A1, IL6, PIK3CA, PRKCE, PRKCD, AKT1, PRKCA, PIK3CB, PIK3R1, PIK3CG	9.72318e-07
GO:0007566	embryo implantation	8	2.59472e-08	RXRA, IL1B, MMP2, SPP1, PTGS2, MMP9, SOD1, PPARD	1.47422e-06
GO:0007569	cell aging	7	2.61612e-08	BGLAP, BCL2, SIRT1, TP53, MTOR, ICAM1, SOD1	1.47422e-06
GO:0050900	leukocyte migration	11	2.88649e-08	COL1A1, THBD, PIK3CA, MMP1, CAV1, PIK3CB, PIK3R1, APOB, SELE, MMP9, ICAM1	1.58377e-06
GO:0051384	response to glucocorticoid	9	3.01525e-08	IL10, IL6, BGLAP, CASP3, ADIPOQ, BCL2, ALPL, PTGS2, TNF	1.612e-06
GO:0001938	positive regulation of endothelial cell proliferation	9	4.87052e-08	JUN, CCL2, AKT1, PRKCA, HIF1A, SIRT1, F3, MTOR, VEGFA	2.53876e-06
GO:0008285	negative regulation of cell proliferation	17	5.08191e-08	IL10, CDKN1A, JUN, TGFB1, CXCL8, CDKN2A, IGFBP3, STAT3, PTEN, PTGS2, PKD2, IL1A, IL6, IL1B, CTNNB1, JAK2, TP53	2.58434e-06
GO:0006468	protein phosphorylation	18	6.04562e-08	GSK3B, TGFB1, PRKCE, IGFBP3, PRKCD, PIK3CD, PRKCA, PIK3R1, MTOR, PIK3CG, IKBKB, MAPK8, PIK3CA, CCND1, CCL2, AKT1, JAK2, SQSTM1	2.96726e-06
GO:0071260	cellular response to mechanical stimulus	9	6.11952e-08	COL1A1, MAPK8, TGFB1, CASP8, IL1B, AKT1, PTGS2, EGFR, NFKB1	2.96726e-06
GO:0043065	positive regulation of apoptotic process	15	6.32113e-08	TGFB1, CDKN2A, IGFBP3, PTGS2, SIRT1, TNF, SOD1, IL6, MAPK8, BAX, AKT1, HMOX1, CTNNB1, SQSTM1, TP53	2.99535e-06
GO:0051092	positive regulation of NF-kappaB transcription factor activity	11	6.58975e-08	IKBKB, IL6, TGFB1, IL1B, CAT, NLRP3, TNFSF11, TNF, RELA, NFKB1, ICAM1	3.05325e-06
GO:0042593	glucose homeostasis	10	7.07299e-08	TCF7L2, IL6, INSR, STAT3, ADIPOQ, NR1H4, AKT1, PPARG, SLC2A4, HIF1A	3.20591e-06
GO:0010629	negative regulation of gene expression	11	8.7301e-08	CDKN1A, TGFB1, IFNG, NOS2, AKT1, ESR1, SIRT1, TNF, XDH, LDLR, NFKB1	3.87282e-06
GO:0070374	positive regulation of ERK1 and ERK2 cascade	12	8.98593e-08	IL6, JUN, TGFB1, PTEN, CCL2, GCG, PRKCA, HMGCR, TNF, EGFR, ICAM1, VEGFA	3.90326e-06
GO:0043200	response to amino acid	7	1.048e-07	IL6, CASP3, GSTP1, CCL2, RELA, MTOR, ICAM1	4.45934e-06
GO:0048015	phosphatidylinositol-mediated signaling	10	1.07752e-07	PIK3CA, EGF, PTEN, PIK3CD, AKT1, PIK3CB, PIK3R1, EGFR, MTOR, PIK3CG	4.49326e-06
GO:0031663	lipopolysaccharide-mediated signaling pathway	7	1.28189e-07	TGFB1, IL1B, PRKCE, CCL2, AKT1, MAPK14, TNF	5.24067e-06
GO:0043491	protein kinase B signaling	7	1.55709e-07	TGFB1, PIK3CA, IL1B, PTEN, CCL2, AKT1, TNF	6.24335e-06
GO:0033280	response to vitamin D	6	1.81036e-07	CXCL10, TGFB1, BGLAP, SPP1, ALPL, PTGS2	7.12191e-06
GO:0097192	extrinsic apoptotic signaling pathway in absence of ligand	7	1.8791e-07	IL4, IL1A, GSK3B, IL1B, CASP3, BCL2, BAX	7.25541e-06
GO:0034383	low-density lipoprotein particle clearance	5	2.13373e-07	DGAT2, ADIPOQ, HMOX1, APOB, LDLR	8.08879e-06
GO:0009636	response to toxic substance	9	2.53405e-07	NQO1, CDKN1A, GSTP1, PON1, BCL2, BAX, FOS, AHR, CES1	9.43483e-06
GO:0043406	positive regulation of MAP kinase activity	8	2.94978e-07	TGFB1, FLT1, EGF, TNFSF11, TNF, EGFR, PIK3CG, VEGFA	1.079e-05
GO:1902895	positive regulation of pri-miRNA transcription from RNA polymerase II promoter	6	3.2364e-07	JUN, TGFB1, STAT3, FOS, HIF1A, RELA	1.16343e-05
GO:0008284	positive regulation of cell proliferation	17	4.62367e-07	TGFB1, FLT1, CSF2, EGF, INSR, STAT3, PTEN, SIRT1, EGFR, RELA, VEGFA, DPP4, CXCL10, IL6, IFNG, MYC, BCL2	1.62429e-05
GO:0007165	signal transduction	27	4.67421e-07	CXCL8, NR1I2, PIK3CD, TNFRSF11B, PIK3CB, PIK3R1, HIF1A, EGFR, THBD, PLAU, CCL2, AKT1, NLRP3, JAK2, EGF, PRKCE, PRKCD, STAT3, NR1H4, GCG, MAPK14, ESR1, MTOR, NFKB1, CXCL10, IL1B, PPARG	1.62429e-05
GO:0043124	negative regulation of I-kappaB kinase/NF-kappaB signaling	7	5.16768e-07	CASP8, STAT1, GSTP1, ADIPOQ, NR1H4, ESR1, SIRT1	1.72292e-05
GO:1901215	negative regulation of neuron death	7	5.16768e-07	IL6, STAT3, CTNNB1, AKT1, APOE, PPARA, SIRT1	1.72292e-05
GO:0042632	cholesterol homeostasis	8	5.20594e-07	ABCA1, DGAT2, CAV1, MTTP, APOE, APOB, SIRT1, LDLR	1.72292e-05
GO:0045080	positive regulation of chemokine biosynthetic process	5	6.32645e-07	IL4, IFNG, IL1B, HMOX1, TNF	2.06104e-05
GO:0035924	cellular response to vascular endothelial growth factor stimulus	6	6.89751e-07	FLT1, VCAM1, HSPB1, AKT1, MAPK14, VEGFA	2.21251e-05
GO:0050796	regulation of insulin secretion	8	7.15234e-07	GLP1R, IFNG, NOS2, IL1B, SLC2A1, GCG, PRKCA, TNF	2.25949e-05
GO:0035690	cellular response to drug	8	8.76296e-07	NOS2, MYC, IL1B, ADIPOQ, CCL2, TP53, EGFR, NFE2L2	2.72698e-05
GO:0071347	cellular response to interleukin-1	8	1.06673e-06	IL6, CXCL8, MYC, CCL2, HIF1A, RELA, NFKB1, ICAM1	3.25127e-05
GO:0034612	response to tumor necrosis factor	6	1.07596e-06	CASP8, CASP3, ADIPOQ, JAK2, PTGS2, SELE	3.25127e-05
GO:0048010	vascular endothelial growth factor receptor signaling pathway	8	1.17424e-06	FLT1, PIK3CA, HSPB1, CCL2, PIK3CB, PIK3R1, MAPK14, VEGFA	3.49755e-05
GO:0051591	response to cAMP	7	1.21517e-06	COL1A1, SREBF1, THBD, JUN, STAT1, FOS, RELA	3.56051e-05
GO:0007050	cell cycle arrest	10	1.22953e-06	TCF7L2, CDKN1A, TGFB1, CXCL8, IFNG, CDKN2A, MYC, PKD2, TP53, MTOR	3.56051e-05
GO:0007623	circadian rhythm	8	1.55273e-06	SREBF1, GSK3B, JUN, NOS2, MTTP, ADIPOQ, SERPINE1, EGFR	4.43486e-05
GO:0010745	negative regulation of macrophage derived foam cell differentiation	5	2.1164e-06	ABCA1, CRP, ADIPOQ, PPARG, PPARA	5.96311e-05
GO:0050728	negative regulation of inflammatory response	8	2.21168e-06	ADIPOQ, PRKCD, NR1H4, NLRP3, APOE, PPARA, NFKB1, PPARD	6.14847e-05
GO:0097421	liver regeneration	6	2.34738e-06	IL10, TGFB1, CCND1, MYC, HMOX1, EGFR	6.35622e-05
GO:0048662	negative regulation of smooth muscle cell proliferation	6	2.34738e-06	IFNG, IGFBP3, ADIPOQ, HMOX1, PPARG, PPARD	6.35622e-05
GO:0043410	positive regulation of MAPK cascade	8	2.62007e-06	IL6, FLT1, INSR, PRKCE, IGFBP3, CTNNB1, TNFRSF11B, ADRB2	7.00365e-05
GO:0046326	positive regulation of glucose import	6	2.79985e-06	INSR, ADIPOQ, AKT1, PIK3R1, MAPK14, NFE2L2	7.38948e-05
GO:0050731	positive regulation of peptidyl-tyrosine phosphorylation	8	2.84676e-06	IL6, TGFB1, ADIPOQ, JAK2, TP53, MTOR, ICAM1, VEGFA	7.41937e-05
GO:0010875	positive regulation of cholesterol efflux	5	2.94563e-06	ABCA1, PON1, ADIPOQ, APOE, SIRT1	7.58226e-05
GO:0010332	response to gamma radiation	6	3.31813e-06	CXCL10, MYC, BCL2, BAX, CCL2, TP53	8.43695e-05
GO:0043123	positive regulation of I-kappaB kinase/NF-kappaB signaling	10	3.69404e-06	IKBKB, IL1A, CASP8, PRKCE, ADIPOQ, TNFSF11, HMOX1, CTNNB1, TNF, RELA	9.2796e-05
GO:0006928	movement of cell or subcellular component	8	3.92412e-06	CXCL8, IFNG, STAT3, HSPB1, VIM, JAK2, MAPK14, PTGS2	9.74022e-05
GO:0043401	steroid hormone mediated signaling pathway	7	4.39858e-06	RXRA, NR1I2, NR1H4, PPARG, PPARA, ESR1, PPARD	0.000107895
GO:0018105	peptidyl-serine phosphorylation	9	4.81303e-06	GSK3B, MAPK8, PRKCE, PRKCD, BCL2, AKT1, PRKCA, MAPK14, MTOR	0.000116688
GO:0044130	negative regulation of growth of symbiont in host	5	5.29322e-06	IL10, IFNG, MPO, TNF, SQSTM1	0.000125413
GO:0035994	response to muscle stretch	5	5.29322e-06	JUN, FOS, MAPK14, RELA, NFKB1	0.000125413
GO:0009612	response to mechanical stimulus	7	5.39452e-06	COL3A1, JUN, STAT1, BGLAP, CCL2, PPARG, MPO	0.000126377
GO:0019221	cytokine-mediated signaling pathway	9	6.81609e-06	IL1A, IL6, IL1B, STAT3, TNFSF11, CCL2, JAK2, F3, RELA	0.000157668
GO:0060749	mammary gland alveolus development	5	6.88143e-06	CCND1, EGF, TNFSF11, ESR1, VEGFA	0.000157668
GO:0009409	response to cold	6	7.14266e-06	CXCL10, IL6, CASP8, PPARG, FOS, ADRB2	0.00015993
GO:0043407	negative regulation of MAP kinase activity	6	7.14266e-06	IL1B, GSTP1, ADIPOQ, PRKCD, HMGCR, APOE	0.00015993
GO:0043524	negative regulation of neuron apoptotic process	9	7.21028e-06	JUN, PIK3CA, BCL2, BAX, HMOX1, CCL2, APOE, JAK2, SOD1	0.00015993
GO:2001240	negative regulation of extrinsic apoptotic signaling pathway in absence of ligand	6	8.20888e-06	IL1A, CSF2, IL1B, BCL2, AKT1, TNF	0.000180163
GO:0030522	intracellular receptor signaling pathway	6	9.39563e-06	STAT3, NR1I2, NR1H4, AHR, PPARA, PPARD	0.000201958
GO:0018107	peptidyl-threonine phosphorylation	6	9.39563e-06	GSK3B, MAPK8, PRKCD, BCL2, AKT1, MTOR	0.000201958
GO:0043627	response to estrogen	7	9.52981e-06	CCND1, BGLAP, CAV1, HMOX1, TNFRSF11B, PPARG, ESR1	0.000202752
GO:0010468	regulation of gene expression	8	1.07116e-05	IL10, PIK3CA, MYC, CYP1A2, BCL2, AHR, APOE, HIF1A	0.000223352
GO:0032570	response to progesterone	6	1.07123e-05	SREBF1, TGFB1, CAV1, CCL2, FOS, RELA	0.000223352
GO:0006006	glucose metabolic process	7	1.13727e-05	PIK3CA, MYC, ADIPOQ, AKT1, MAPK14, TNF, PPARD	0.000231168
GO:0032868	response to insulin	7	1.13727e-05	IL10, IL6, CAT, PPARA, SIRT1, RELA, MTOR	0.000231168
GO:0042127	regulation of cell proliferation	10	1.14198e-05	CXCL10, DNMT1, JUN, NOS2, PLAU, TNFRSF11B, JAK2, PKD2, SIRT1, TNF	0.000231168
GO:0009749	response to glucose	7	1.23967e-05	SREBF1, TCF7L2, TGFB1, CASP3, ADIPOQ, PTEN, PPARD	0.000248529
GO:0001649	osteoblast differentiation	8	1.38645e-05	COL1A1, BGLAP, FASN, IGFBP3, CAT, SPP1, ALPL, AKT1	0.000275309
GO:0001541	ovarian follicle development	6	1.55427e-05	MYC, BCL2, BAX, ICAM1, SOD1, VEGFA	0.000302865
GO:0097191	extrinsic apoptotic signaling pathway	6	1.55427e-05	TGFB1, CASP8, IFNG, BAX, JAK2, TNF	0.000302865
GO:0097190	apoptotic signaling pathway	7	1.59237e-05	CASP8, CASP3, CAV1, BAX, TNFRSF11B, PRKCA, PPARD	0.000307415
GO:0050852	T cell receptor signaling pathway	9	1.66741e-05	IKBKB, IFNG, PIK3CA, PTEN, PIK3CD, PIK3CB, PIK3R1, RELA, NFKB1	0.00031895
GO:0035902	response to immobilization stress	5	1.69037e-05	TGFB1, CYP1A2, CYP1A1, PPARG, FOS	0.000320403
GO:0043525	positive regulation of neuron apoptotic process	6	1.74818e-05	NQO1, JUN, CASP3, BAX, CTNNB1, TP53	0.000325442
GO:0014823	response to activity	6	1.74818e-05	IL10, BGLAP, ADIPOQ, CAT, CCL2, PPARD	0.000325442
GO:0010165	response to X-ray	5	2.05394e-05	THBD, CDKN1A, CCND1, CASP3, TP53	0.00037898
GO:0002674	negative regulation of acute inflammatory response	4	2.30138e-05	IL4, GSTP1, NLRP3, PPARG	0.00041725
GO:0045348	positive regulation of MHC class II biosynthetic process	4	2.30138e-05	IL10, IL4, IFNG, SIRT1	0.00041725
GO:0045892	negative regulation of transcription, DNA-templated	15	2.50413e-05	TCF7L2, JUN, TGFB1, CDKN2A, NR1I2, ADIPOQ, AHR, SIRT1, TNF, RELA, IL4, CTNNB1, PPARG, TP53, PPARD	0.000450095
GO:0008630	intrinsic apoptotic signaling pathway in response to DNA damage	6	2.71925e-05	BCL2, BAX, HMOX1, PIK3R1, SIRT1, TNF	0.000475243
GO:0071230	cellular response to amino acid stimulus	6	2.71925e-05	COL1A1, COL3A1, DNMT1, MMP2, TNF, EGFR	0.000475243
GO:0006805	xenobiotic metabolic process	7	2.73521e-05	NQO1, GSTP1, CYP1A2, NR1I2, AHR, CYP3A4, CES1	0.000475243
GO:0014066	regulation of phosphatidylinositol 3-kinase signaling	7	2.73521e-05	PIK3CA, EGF, PIK3CD, AKT1, PIK3CB, PIK3R1, EGFR	0.000475243
GO:0042060	wound healing	7	3.16084e-05	COL3A1, IL6, CASP3, PPARA, EGFR, MTOR, PPARD	0.000544658
GO:0051090	regulation of sequence-specific DNA binding transcription factor activity	5	3.49008e-05	JUN, MAPK8, HMOX1, FOS, MAPK14	0.00059646
GO:0030308	negative regulation of cell growth	8	3.70614e-05	CDKN1A, TGFB1, CDKN2A, BCL2, PPARG, SIRT1, TP53, PPARD	0.000628237
GO:0060070	canonical Wnt signaling pathway	7	3.89754e-05	GSK3B, TCF7L2, CCND1, EGF, MYC, PTEN, CTNNB1	0.000655353
GO:0034097	response to cytokine	6	4.47018e-05	IL4, COL3A1, JUN, STAT1, BCL2, FOS	0.000745626
GO:0010575	positive regulation of vascular endothelial growth factor production	5	4.78561e-05	IL1A, TGFB1, IL1B, PTGS2, HIF1A	0.000791905
GO:0048146	positive regulation of fibroblast proliferation	6	5.37419e-05	CDKN1A, JUN, TGFB1, MYC, ESR1, EGFR	0.000882298
GO:2000352	negative regulation of endothelial cell apoptotic process	5	5.55064e-05	IL10, IL4, SERPINE1, ICAM1, NFE2L2	0.000904147
GO:0038095	Fc-epsilon receptor signaling pathway	9	6.24684e-05	IKBKB, JUN, MAPK8, PIK3CA, FOS, PIK3CB, PIK3R1, RELA, NFKB1	0.00100966
GO:0042149	cellular response to glucose starvation	5	6.40118e-05	HSPA5, SLC2A1, BCL2, TP53, NFE2L2	0.00102665
GO:0032091	negative regulation of protein binding	6	6.98766e-05	GSK3B, MAPK8, CAV1, PRKCD, BAX, PPARA	0.00111216
GO:2000379	positive regulation of reactive oxygen species metabolic process	5	7.34291e-05	CDKN1A, MAPK14, TP53, XDH, NFE2L2	0.00115985
GO:0006661	phosphatidylinositol biosynthetic process	6	7.60088e-05	PIK3CA, PTEN, PIK3CD, PIK3CB, PIK3R1, PIK3CG	0.00119157
GO:0046854	phosphatidylinositol phosphorylation	7	7.8573e-05	PIK3CA, EGF, PIK3CD, PIK3CB, PIK3R1, EGFR, PIK3CG	0.00122257
GO:0071392	cellular response to estradiol stimulus	5	8.38159e-05	IL10, IL6, UGT1A1, ESR1, EGFR	0.00127301
GO:0071479	cellular response to ionizing radiation	5	8.38159e-05	CDKN1A, TGFB1, MAPK14, SIRT1, TP53	0.00127301
GO:0048147	negative regulation of fibroblast proliferation	5	8.38159e-05	IFNG, MYC, GSTP1, BAX, TP53	0.00127301
GO:0006955	immune response	13	8.42569e-05	IL10, CXCL8, CSF2, TNFRSF11B, TNF, IL4, IL1A, CXCL10, IL6, IFNG, IL1B, CCL2, TNFSF11	0.00127301
GO:0036499	PERK-mediated unfolded protein response	4	8.84289e-05	CXCL8, HSPA5, CCL2, NFE2L2	0.00132643
GO:0007259	JAK-STAT cascade	5	9.52312e-05	STAT1, STAT3, CCL2, JAK2, PKD2	0.00140821
GO:0045907	positive regulation of vasoconstriction	5	9.52312e-05	CAV1, AKT1, PTGS2, EGFR, ICAM1	0.00140821
GO:0008283	cell proliferation	12	0.0001057	IL1A, TCF7L2, MYC, STAT3, PTEN, BCL2, CYP1A1, AKT1, GCG, TP53, EGFR, PPARD	0.00155201
GO:0071364	cellular response to epidermal growth factor stimulus	5	0.000107735	COL1A1, MYC, GSTP1, AKT1, EGFR	0.00157082
GO:0016310	phosphorylation	7	0.000110868	PIK3CA, STAT3, PIK3CD, AKT1, PIK3CB, MTOR, PIK3CG	0.00160527
GO:0055089	fatty acid homeostasis	4	0.000114323	DGAT2, NR1H4, APOE, SIRT1	0.00163262
GO:0046685	response to arsenic-containing substance	4	0.000114323	CDKN1A, PTEN, CYP1A1, TNFRSF11B	0.00163262
GO:0030574	collagen catabolic process	6	0.000121982	COL1A1, COL3A1, MMP1, MMP2, CTSD, MMP9	0.00172396
GO:0030198	extracellular matrix organization	9	0.000122373	COL1A1, COL3A1, VCAM1, TTR, SERPINE1, SPP1, TNFRSF11B, TNF, ICAM1	0.00172396
GO:0030593	neutrophil chemotaxis	6	0.000141266	CXCL8, IFNG, IL1B, CCL2, PIK3CD, PIK3CG	0.00197677
GO:0014912	negative regulation of smooth muscle cell migration	4	0.000144698	IGFBP3, ADIPOQ, SERPINE1, PPARD	0.00198484
GO:0035729	cellular response to hepatocyte growth factor stimulus	4	0.000144698	IL10, GSK3B, IL6, RELA	0.00198484
GO:1902176	negative regulation of oxidative stress-induced intrinsic apoptotic signaling pathway	4	0.000144698	HSPB1, AKT1, SIRT1, NFE2L2	0.00198484
GO:0000187	activation of MAPK activity	7	0.000161006	EGF, IL1B, INSR, PIK3CB, MAPK14, TNF, SOD1	0.00219411
GO:0000165	MAPK cascade	10	0.000170576	TGFB1, CSF2, EGF, MYC, IL1B, CAV1, CCL2, JAK2, TNF, EGFR	0.00225096
GO:0051044	positive regulation of membrane protein ectodomain proteolysis	4	0.000179874	IFNG, IL1B, APOE, TNF	0.00232943
GO:0043122	regulation of I-kappaB kinase/NF-kappaB signaling	4	0.000179874	IL1B, HSPB1, TNF, SQSTM1	0.00232943
GO:1904707	positive regulation of vascular smooth muscle cell proliferation	4	0.000179874	IL10, MMP2, JAK2, MMP9	0.00232943
GO:0007265	Ras protein signal transduction	6	0.000186756	CDKN1A, DNMT1, JUN, CDKN2A, MAPK14, TP53	0.00238163
GO:0009615	response to virus	7	0.000187332	ACTA2, IKBKB, IFNG, CYP1A1, HSPB1, APOB, TNF	0.00238163
GO:0006979	response to oxidative stress	7	0.000187332	HMOX1, AKT1, APOE, PTGS2, MPO, SIRT1, EGFR	0.00238163
GO:0038128	ERBB2 signaling pathway	5	0.000188747	PIK3CA, EGF, AKT1, PIK3R1, EGFR	0.00238508
GO:0006629	lipid metabolic process	8	0.000191069	SREBF1, MTTP, PPARG, CYP3A4, PPARA, LDLR, SREBF2, PPARD	0.00239987
GO:0060333	interferon-gamma-mediated signaling pathway	6	0.000199698	VCAM1, IFNG, STAT1, PRKCD, JAK2, ICAM1	0.00249324
GO:0042981	regulation of apoptotic process	9	0.000216473	TGFB1, CASP8, STAT1, IGFBP3, BAX, TNFRSF11B, JAK2, ESR1, TP53	0.00268658
GO:0030949	positive regulation of vascular endothelial growth factor receptor signaling pathway	4	0.000220162	FLT1, IL1B, HIF1A, VEGFA	0.0027162
GO:0055093	response to hyperoxia	4	0.000265865	COL1A1, CDKN1A, CAT, CYP1A1	0.00322284
GO:0030224	monocyte differentiation	4	0.000265865	JUN, CSF2, PPARG, VEGFA	0.00322284
GO:0071380	cellular response to prostaglandin E stimulus	4	0.000265865	PRKCE, AKT1, PPARG, ACACA	0.00322284
GO:0007595	lactation	5	0.000279604	CCND1, CAV1, HIF1A, XDH, VEGFA	0.00333128
GO:0045740	positive regulation of DNA replication	5	0.000279604	IL6, JUN, CSF2, INSR, EGFR	0.00333128
GO:0045599	negative regulation of fat cell differentiation	5	0.000279604	IL6, TGFB1, ADIPOQ, SIRT1, TNF	0.00333128
GO:0031295	T cell costimulation	6	0.00031044	DPP4, PIK3CA, CAV1, AKT1, PIK3R1, MTOR	0.00367766
GO:0033189	response to vitamin A	4	0.000317279	CAT, CYP1A1, PPARG, PPARD	0.00371645
GO:0030225	macrophage differentiation	4	0.000317279	CASP8, SIRT1, MMP9, VEGFA	0.00371645
GO:0006935	chemotaxis	7	0.00032843	IL4, CXCL10, CXCL8, PLAU, CCL2, PIK3CB, MAPK14	0.0037998
GO:0034644	cellular response to UV	5	0.000335177	MYC, BAX, PIK3R1, PTGS2, TP53	0.0037998
GO:0042832	defense response to protozoan	4	0.000374692	IL10, IL4, IL6, IFNG	0.0041555
GO:0046827	positive regulation of protein export from nucleus	4	0.000374692	GSK3B, TCF7L2, IL1B, TP53	0.0041555
GO:0045672	positive regulation of osteoclast differentiation	4	0.000374692	IFNG, TNFSF11, FOS, TNF	0.0041555
GO:0051781	positive regulation of cell division	5	0.000432759	IL1A, TGFB1, IL1B, CAT, VEGFA	0.00474896
GO:0031100	organ regeneration	5	0.000432759	CDKN1A, UGT1A1, GSTP1, CCL2, PPARG	0.00474896
GO:0001892	embryonic placenta development	4	0.000438386	CSF2, PKD2, HIF1A, EGFR	0.00478552
GO:0036092	phosphatidylinositol-3-phosphate biosynthetic process	5	0.00050811	PIK3CA, PIK3CD, PIK3CB, PIK3R1, PIK3CG	0.00549481
GO:0032094	response to food	4	0.000508632	SREBF1, CYP1A1, AKT1, MPO	0.00549481
GO:0031334	positive regulation of protein complex assembly	4	0.0005857	GSK3B, TGFB1, TNF, VEGFA	0.0061989
GO:0051000	positive regulation of nitric-oxide synthase activity	4	0.0005857	AKT1, APOE, HIF1A, ESR1	0.0061989
GO:0016239	positive regulation of macroautophagy	4	0.000669847	HMOX1, HIF1A, SIRT1, SQSTM1	0.00698315
GO:0030316	osteoclast differentiation	4	0.000669847	TNFSF11, CTNNB1, MAPK14, TNF	0.00698315
GO:0045662	negative regulation of myoblast differentiation	4	0.000669847	CXCL10, TGFB1, TNF, PPARD	0.00698315
GO:0007173	epidermal growth factor receptor signaling pathway	5	0.000845648	TGFB1, PIK3CA, EGF, PIK3R1, EGFR	0.00860086
GO:0071158	positive regulation of cell cycle arrest	4	0.000860385	TGFB1, CDKN2A, PKD2, TP53	0.00866619
GO:2000134	negative regulation of G1/S transition of mitotic cell cycle	4	0.000860385	CDKN1A, PTEN, BCL2, PKD2	0.00866619
GO:0070301	cellular response to hydrogen peroxide	5	0.000904197	IL6, PRKCD, SIRT1, RELA, NFE2L2	0.00902034
GO:0006959	humoral immune response	5	0.000904197	IL6, IFNG, BCL2, CCL2, TNF	0.00902034
GO:0051592	response to calcium ion	5	0.000965544	IL6, CCND1, CAV1, MTTP, EGFR	0.00938018
GO:0002053	positive regulation of mesenchymal cell proliferation	4	0.00096726	STAT1, MYC, CTNNB1, VEGFA	0.00938018
GO:0007202	activation of phospholipase C activity	4	0.00096726	PRKCE, PRKCD, SELE, EGFR	0.00938018
GO:0050999	regulation of nitric-oxide synthase activity	4	0.00096726	IL1B, CAV1, AKT1, EGFR	0.00938018
GO:0032757	positive regulation of interleukin-8 production	4	0.00096726	IL1B, ADIPOQ, SERPINE1, TNF	0.00938018
GO:0045840	positive regulation of mitotic nuclear division	4	0.00096726	IL1A, EGF, IL1B, INSR	0.00938018
GO:0035556	intracellular signal transduction	11	0.000979588	GSK3B, CXCL8, PRKCE, PRKCD, HSPB1, HMOX1, AKT1, PRKCA, JAK2, MAPK14, SQSTM1	0.00945574

## Sheet: GO-CC
Term	Pathway	Count	PValue	Genes	FDR
GO:0005615	extracellular space	50	2.17295e-23	FLT1, CSF2, CXCL8, SERPINE1, HSPB1, MPO, TNF, ICAM1, THBD, PLAU, TNFSF11, CTSD, IL10, IGFBP3, MMP2, ADIPOQ, MMP9, F3, ACTA2, IL1A, IFNG, IL1B, CAT, CES1, CRP, GSTP1, PON1, TNFRSF11B, EGFR, TTR, BGLAP, SPP1, CCL2, HMOX1, APOE, APOB, XDH, TGFB1, VCAM1, EGF, GCG, SELE, SOD1, VEGFA, IL4, COL1A1, CXCL10, COL3A1, IL6, ALPL	4.91086e-21
GO:0005829	cytosol	59	9.13689e-13	GSK3B, CDKN1A, PTEN, SLC2A1, PIK3CD, HSPB1, PIK3CB, SLC2A4, PIK3CG, IKBKB, CASP8, CCND1, MYC, CASP3, AKT1, JAK2, SREBF1, PRKCE, PRKCD, PRKCA, FOS, SREBF2, ACTA2, IL1A, PIK3CA, IL1B, CAT, PPARG, SQSTM1, TP53, CES1, ADH1B, GSTP1, PIK3R1, HIF1A, ACACA, RELA, MAPK8, HMOX1, NLRP3, APOB, XDH, NQO1, JUN, GSTM1, NOS2, CDKN2A, STAT1, STAT3, MAPK14, MTOR, NFKB1, SOD1, FASN, BCL2, BAX, CTNNB1, VIM, NFE2L2	1.03247e-10
GO:0005576	extracellular region	36	6.76347e-10	CRP, CSF2, CXCL8, PON1, SERPINE1, PTEN, TNFRSF11B, TNF, TTR, PLAU, SPP1, CCL2, TNFSF11, NLRP3, APOE, APOB, CTSD, IL10, TGFB1, MMP1, EGF, MMP2, IGFBP3, ADIPOQ, GCG, MMP9, SOD1, VEGFA, IL4, COL1A1, IL1A, CXCL10, COL3A1, IL6, IFNG, IL1B	5.09515e-08
GO:0005783	endoplasmic reticulum	24	1.239e-08	SREBF1, DGAT2, VCAM1, UGT1A1, HSPA5, PRKCE, CAV1, MTTP, PRKCD, ADIPOQ, PRKCA, FOS, HMGCR, PTGS2, PKD2, SREBF2, CAT, BCL2, BAX, NLRP3, HMOX1, APOE, SQSTM1, TP53	7.00034e-07
GO:0045121	membrane raft	13	2.17632e-08	ABCA1, CAV1, SLC2A4, SELE, TNF, EGFR, ICAM1, DPP4, IKBKB, CASP8, CASP3, JAK2, CTSD	9.83696e-07
GO:0005942	phosphatidylinositol 3-kinase complex	6	2.8909e-08	PIK3CA, PIK3CD, PIK3CB, PIK3R1, MTOR, PIK3CG	1.0889e-06
GO:0005886	plasma membrane	55	4.34522e-07	GLP1R, GSK3B, FLT1, SERPINE1, PTEN, SLC2A1, PIK3CD, HSPB1, PIK3CB, SLC2A4, PKD2, TNF, PIK3CG, ICAM1, THBD, PLAU, CASP3, TNFSF11, AKT1, PRKCE, MMP2, PRKCD, PRKCA, F3, PIK3CA, CAT, GSTP1, TNFRSF11B, ADRB2, PIK3R1, ABCB11, EGFR, DPP4, HMOX1, APOE, APOB, LDLR, ABCA1, TGFB1, VCAM1, HSPA5, EGF, INSR, CAV1, STAT3, GCG, SELE, ESR1, SOD1, ALPP, FASN, CTNNB1, ALPL, VIM, NFE2L2	1.40288e-05
GO:0031012	extracellular matrix	13	1.0999e-06	TGFB1, HSPA5, MMP1, MMP2, SERPINE1, HSPB1, F3, SOD1, COL1A1, COL3A1, VIM, APOE, CTSD	3.10722e-05
GO:0048471	perinuclear region of cytoplasm	18	1.48023e-06	ABCA1, GSK3B, CDKN1A, DGAT2, NOS2, STAT1, PRKCE, CAV1, PRKCD, PRKCA, SLC2A4, SELE, EGFR, SPP1, CCL2, HMOX1, CTNNB1, PPARG	3.71703e-05
GO:0070062	extracellular exosome	41	4.08804e-06	CRP, GSTP1, PON1, SERPINE1, SLC2A1, HSPB1, SLC2A4, ABCB11, PKD2, MPO, ACACA, ICAM1, DPP4, TTR, PLAU, SPP1, APOE, APOB, CTSD, NQO1, VCAM1, HSPA5, EGF, IGFBP3, INSR, PRKCD, ADIPOQ, PRKCA, MAPK14, MMP9, F3, SOD1, ACTA2, FASN, IL1B, CAT, BAX, CTNNB1, ALPL, VIM, SQSTM1	9.23896e-05
GO:0005901	caveola	7	6.00159e-06	CAV1, INSR, SLC2A1, HMOX1, JAK2, PTGS2, SELE	0.000123305
GO:0005739	mitochondrion	25	1.41796e-05	GSK3B, GSTP1, PTEN, MPO, ACACA, MAPK8, CASP8, MYC, AKT1, DGAT2, HSPA5, CDKN2A, PRKCE, MMP2, PRKCA, MAPK14, SIRT1, NFKB1, SOD1, FASN, CAT, CYP1A1, BCL2, BAX, TP53	0.000267048
GO:0009897	external side of plasma membrane	10	1.85045e-05	ABCA1, IL4, CXCL10, IL6, VCAM1, IFNG, SLC2A4, TNF, LDLR, ICAM1	0.000321694
GO:0005789	endoplasmic reticulum membrane	19	2.96645e-05	ABCA1, SREBF1, DGAT2, UGT1A1, HSPA5, CAV1, HMGCR, CYP3A4, PTGS2, PKD2, SREBF2, EGFR, MTOR, CYP1A2, CYP1A1, BCL2, BAX, HMOX1, APOB	0.000455259
GO:0043235	receptor complex	8	3.02163e-05	RXRA, FLT1, EGF, INSR, MTTP, ADRB2, LDLR, EGFR	0.000455259
GO:0005654	nucleoplasm	38	5.04885e-05	CDKN1A, DNMT1, NR1I2, PTEN, AHR, HIF1A, RELA, MAPK8, CASP8, RXRA, CCND1, MYC, CASP3, AKT1, JAK2, SREBF1, TCF7L2, JUN, CDKN2A, STAT1, PRKCD, STAT3, NR1H4, PRKCA, FOS, MAPK14, ESR1, SIRT1, SREBF2, MTOR, NFKB1, SOD1, CTNNB1, PPARG, PPARA, SQSTM1, TP53, PPARD	0.000713151
GO:0005788	endoplasmic reticulum lumen	9	6.03706e-05	COL1A1, COL3A1, HSPA5, BGLAP, MTTP, GCG, APOB, PTGS2, CES1	0.0007862
GO:0000790	nuclear chromatin	9	6.26177e-05	TCF7L2, RXRA, STAT1, STAT3, ESR1, SIRT1, TP53, RELA, PPARD	0.0007862
GO:0005737	cytoplasm	58	6.93295e-05	GSK3B, PTEN, HSPB1, AHR, PKD2, PIK3CG, IKBKB, CASP8, CCND1, CASP3, TNFSF11, AKT1, JAK2, IL10, SREBF1, PRKCE, PRKCD, PRKCA, SIRT1, SREBF2, ACTA2, IFNG, SQSTM1, TP53, GSTP1, PIK3R1, CYP3A4, PTGS2, HIF1A, ACACA, EGFR, RELA, TTR, BGLAP, NLRP3, APOE, APOB, TCF7L2, NQO1, TGFB1, GSTM1, NOS2, CDKN2A, STAT1, STAT3, MAPK14, ESR1, MTOR, NFKB1, SOD1, VEGFA, IL6, FASN, BCL2, BAX, CTNNB1, VIM, NFE2L2	0.000824656
GO:0009986	cell surface	14	0.000106316	TGFB1, VCAM1, HSPA5, ADIPOQ, F3, TNF, EGFR, ICAM1, VEGFA, DPP4, THBD, PLAU, ALPP, LDLR	0.00120137
GO:0043234	protein complex	12	0.000146655	ACTA2, SREBF1, CDKN1A, TTR, CDKN2A, MYC, CAV1, CTNNB1, AKT1, PTGS2, TP53, SOD1	0.00157829
GO:0016020	membrane	31	0.000207421	SLC2A1, PIK3R1, SLC2A4, ABCB11, TNF, EGFR, PIK3CG, ICAM1, DPP4, CCND1, TNFSF11, HMOX1, APOE, JAK2, LDLR, VCAM1, HSPA5, CAV1, INSR, PRKCD, FOS, ESR1, SREBF2, MTOR, VEGFA, FASN, CAT, BCL2, BAX, CTNNB1, ALPL	0.00213078
GO:0005634	nucleus	57	0.000399864	GSK3B, CDKN1A, PTEN, HSPB1, PIK3CB, AHR, MPO, IKBKB, CCND1, MYC, CASP3, AKT1, JAK2, SREBF1, IGFBP3, PRKCE, MMP2, PRKCD, FOS, SIRT1, SREBF2, PPARG, PPARA, TP53, PPARD, DNMT1, GSTP1, NR1I2, ADRB2, PIK3R1, PTGS2, HIF1A, EGFR, RELA, MAPK8, RXRA, HMOX1, NLRP3, APOE, TCF7L2, JUN, TGFB1, NOS2, HSPA5, CDKN2A, STAT1, STAT3, NR1H4, MAPK14, ESR1, MTOR, NFKB1, SOD1, BCL2, BAX, CTNNB1, NFE2L2	0.00391059
GO:0005925	focal adhesion	11	0.000415284	DPP4, FLT1, HSPA5, PLAU, CAV1, CAT, HSPB1, CTNNB1, VIM, EGFR, ICAM1	0.00391059
GO:0016605	PML body	6	0.000614621	TCF7L2, PTEN, SIRT1, TP53, SQSTM1, MTOR	0.00555617
GO:0005719	nuclear euchromatin	4	0.000855461	JUN, NR1H4, CTNNB1, SIRT1	0.00743593
GO:0005764	lysosome	8	0.00104343	IL1B, CAT, ADRB2, MPO, CTSD, LDLR, MTOR, SOD1	0.00873386

## Sheet: GO-MF
Term	Pathway	Count	PValue	Genes	FDR
GO:0019899	enzyme binding	29	1.00261e-21	PTEN, CYP3A4, PTGS2, HIF1A, EGFR, MAPK8, RXRA, CCND1, AKT1, HMOX1, JUN, TGFB1, GSTM1, UGT1A1, HSPA5, STAT1, PRKCE, CAV1, PRKCD, PRKCA, MAPK14, ESR1, SIRT1, CYP1A2, CAT, CYP1A1, CTNNB1, PPARG, TP53	4.38139e-19
GO:0042802	identical protein binding	33	5.82121e-16	PTEN, SLC2A1, HSPB1, PKD2, TNF, RELA, EGFR, DPP4, CASP8, TTR, AKT1, APOE, LDLR, NQO1, JUN, STAT1, CAV1, ADIPOQ, STAT3, GCG, MMP9, ESR1, SIRT1, NFKB1, SOD1, VEGFA, COL1A1, BCL2, BAX, PPARG, VIM, SQSTM1, TP53	1.27193e-13
GO:0008134	transcription factor binding	21	3.39877e-14	TCF7L2, JUN, CDKN2A, STAT3, AHR, PIK3R1, FOS, HIF1A, ESR1, SIRT1, RELA, NFKB1, CCND1, MYC, BCL2, NLRP3, CTNNB1, PPARG, PPARA, TP53, PPARD	4.95088e-12
GO:0005515	protein binding	107	9.16928e-14	CSF2, SERPINE1, AHR, TNF, ICAM1, CCND1, PLAU, MYC, AKT1, IGFBP3, PRKCE, ADIPOQ, PRKCD, PRKCA, SQSTM1, TP53, DNMT1, MTTP, ADRB2, PIK3R1, HIF1A, ACACA, DPP4, HMOX1, NLRP3, APOE, APOB, ABCA1, JUN, TGFB1, HSPA5, INSR, CAV1, SELE, ESR1, NFKB1, IL4, COL1A1, CXCL10, IL6, ALPP, FASN, CYP1A1, BCL2, ALPL, NFE2L2, GLP1R, GSK3B, CDKN1A, FLT1, CXCL8, PTEN, SLC2A1, PIK3CD, HSPB1, SLC2A4, PIK3CB, PKD2, PIK3CG, …	1.00174e-11
GO:0042803	protein homodimerization activity	27	2.79054e-11	PON1, HMGCR, ADRB2, PTGS2, PKD2, RELA, DPP4, IKBKB, HMOX1, APOE, XDH, JUN, TGFB1, GSTM1, DGAT2, UGT1A1, NOS2, STAT1, ADIPOQ, NFKB1, SOD1, VEGFA, FASN, CAT, BCL2, BAX, SQSTM1	2.43893e-09
GO:0019901	protein kinase binding	20	5.3736e-11	SREBF1, GSK3B, TCF7L2, CDKN2A, CAV1, PRKCD, STAT3, PTEN, HSPB1, HIF1A, EGFR, MTOR, RELA, ACTA2, IKBKB, CCND1, CTNNB1, JAK2, SQSTM1, TP53	3.91377e-09
GO:0004879	RNA polymerase II transcription factor activity, ligand-activated sequence-specific DNA binding	9	2.08305e-10	RXRA, STAT3, NR1I2, NR1H4, PPARG, AHR, PPARA, ESR1, PPARD	1.30042e-08
GO:0046982	protein heterodimerization activity	21	2.80316e-10	JUN, TGFB1, UGT1A1, CAV1, MTTP, AHR, PIK3R1, FOS, HIF1A, EGFR, RELA, NFKB1, VEGFA, IKBKB, TTR, RXRA, BCL2, BAX, CTNNB1, TP53, PPARD	1.53123e-08
GO:0005125	cytokine activity	14	7.46625e-10	IL10, TGFB1, CSF2, ADIPOQ, TNFRSF11B, TNF, VEGFA, IL4, IL1A, IL6, IFNG, IL1B, SPP1, TNFSF11	3.62528e-08
GO:0044212	transcription regulatory region DNA binding	14	7.65235e-09	TCF7L2, JUN, STAT3, AHR, FOS, TNF, SREBF2, RELA, NFKB1, RXRA, CTNNB1, PPARG, TP53, NFE2L2	3.34408e-07
GO:0043560	insulin receptor substrate binding	6	9.92153e-09	PIK3CA, INSR, PRKCD, PIK3CB, PIK3R1, JAK2	3.94156e-07
GO:0016301	kinase activity	14	3.33729e-08	GSK3B, CDKN1A, CDKN2A, PIK3CD, PRKCA, PIK3CB, PIK3R1, MTOR, PIK3CG, MAPK8, PIK3CA, PLAU, AKT1, JAK2	1.21533e-06
GO:0003707	steroid hormone receptor activity	7	3.84256e-06	RXRA, NR1I2, NR1H4, PPARG, PPARA, ESR1, PPARD	0.000128387
GO:0035004	phosphatidylinositol 3-kinase activity	4	4.11309e-06	PIK3CA, PIK3CD, PIK3CB, PIK3CG	0.000128387
GO:0046934	phosphatidylinositol-4,5-bisphosphate 3-kinase activity	7	7.01228e-06	PIK3CA, EGF, PIK3CD, PIK3CB, PIK3R1, EGFR, PIK3CG	0.000204291
GO:0019903	protein phosphatase binding	7	7.703e-06	STAT3, CTNNB1, PPARG, PIK3R1, MAPK14, TP53, EGFR	0.000209457
GO:0043565	sequence-specific DNA binding	16	8.14822e-06	TCF7L2, JUN, NR1I2, NR1H4, FOS, HIF1A, ESR1, RXRA, MYC, BCL2, NLRP3, PPARG, PPARA, TP53, NFE2L2, PPARD	0.000209457
GO:0020037	heme binding	9	9.12939e-06	NOS2, CYP1A2, CAT, CYP1A1, HMOX1, JAK2, CYP3A4, PTGS2, MPO	0.000217947
GO:0003700	transcription factor activity, sequence-specific DNA binding	22	9.47594e-06	SREBF1, TCF7L2, JUN, STAT1, STAT3, NR1I2, NR1H4, AHR, FOS, HIF1A, ESR1, SREBF2, RELA, NFKB1, RXRA, MYC, CTNNB1, PPARG, PPARA, TP53, NFE2L2, PPARD	0.000217947
GO:0002020	protease binding	8	1.10563e-05	DPP4, CASP3, SERPINE1, BCL2, TNF, TP53, F3, LDLR	0.00024158
GO:0035005	1-phosphatidylinositol-4-phosphate 3-kinase activity	4	1.42377e-05	PIK3CA, PIK3CD, PIK3CB, PIK3CG	0.000296281
GO:0004672	protein kinase activity	13	1.70756e-05	GSK3B, PRKCE, PRKCD, PRKCA, MAPK14, EGFR, MTOR, PIK3CG, IKBKB, CCND1, CCL2, AKT1, JAK2	0.000339183
GO:0035257	nuclear hormone receptor binding	5	2.01209e-05	TCF7L2, STAT1, CTNNB1, HIF1A, SIRT1	0.000382297
GO:0051721	protein phosphatase 2A binding	5	4.68881e-05	STAT1, BCL2, AKT1, HMGCR, TP53	0.000853755
GO:0005102	receptor binding	12	7.31978e-05	ABCA1, DPP4, CXCL10, NOS2, CAV1, ADIPOQ, SERPINE1, CAT, CCL2, GCG, JAK2, PKD2	0.00124784
GO:0001077	transcriptional activator activity, RNA polymerase II core promoter proximal region sequence-specific binding	10	7.42421e-05	SREBF1, JUN, MYC, STAT3, NR1H4, FOS, PPARA, HIF1A, ESR1, RELA	0.00124784
GO:0004674	protein serine/threonine kinase activity	12	0.000127961	IKBKB, GSK3B, MAPK8, PIK3CA, PRKCE, PRKCD, AKT1, PRKCA, MAPK14, SQSTM1, MTOR, PIK3CG	0.00207107
GO:0008144	drug binding	6	0.000268396	FASN, GSTP1, NR1I2, PPARG, PPARA, PPARD	0.00418889
GO:0016303	1-phosphatidylinositol-3-kinase activity	5	0.000300437	PIK3CA, PIK3CD, PIK3CB, PIK3R1, PIK3CG	0.00452727
GO:0031625	ubiquitin protein ligase binding	10	0.000322318	GSK3B, CDKN1A, CASP8, HSPA5, BCL2, HIF1A, TP53, SQSTM1, RELA, EGFR	0.0046951
GO:0000978	RNA polymerase II core promoter proximal region sequence-specific DNA binding	11	0.000352912	SREBF1, TCF7L2, JUN, STAT1, MYC, STAT3, FOS, PPARA, ESR1, SREBF2, RELA	0.00497491
GO:0005524	ATP binding	24	0.000721039	ABCA1, GSK3B, FLT1, HSPA5, PRKCE, INSR, PRKCD, PIK3CD, PRKCA, PIK3CB, ABCB11, MAPK14, EGFR, MTOR, PIK3CG, ACACA, ACTA2, IKBKB, MAPK8, PIK3CA, AKT1, NLRP3, JAK2, TP53	0.00984668
GO:0003682	chromatin binding	11	0.000747844	SREBF1, DNMT1, JUN, PPARG, FOS, MPO, ESR1, TP53, RELA, EGFR, NFKB1	0.00990327
