# Supplementary material for: Protective Effects and Mechanisms of Yinchen Linggui Zhugan Decoction in HFD-Induced Nonalcoholic Fatty Liver Disease Rats Based on Network Pharmacology and Experimental Verification
Source: Front Pharmacol. 2022 Jun 2;13:908128. doi: 10.3389/fphar.2022.908128 (PMC9202027; doi:10.3389/fphar.2022.908128)
Supplement: Supplementary file 1 [file DataSheet1.zip › Supplementary materials/Supplementary Table 7.xlsx]

## Sheet: Sheet1
Term	Pathways	Count	PValue	Genes	FDR
hsa05200	Pathways in cancer	46	2.77815e-26	GSK3B, CDKN1A, CXCL8, GSTP1, PTEN, SLC2A1, PIK3CD, PIK3CB, PIK3R1, PTGS2, HIF1A, RELA, EGFR, PIK3CG, IKBKB, MAPK8, CASP8, RXRA, CCND1, MYC, CASP3, AKT1, TCF7L2, JUN, TGFB1, NOS2, CDKN2A, MMP1, EGF, STAT1, MMP2, STAT3, PRKCA, FOS, MMP9, MTOR, NFKB1, VEGFA, IL6, PIK3CA, BCL2, BAX, CTNNB1, PPARG, TP53, PPARD	2.91705e-24
hsa04151	PI3K-Akt signaling pathway	30	4.42829e-13	GSK3B, CDKN1A, FLT1, PTEN, PIK3CD, PIK3CB, PIK3R1, RELA, EGFR, PIK3CG, IKBKB, RXRA, CCND1, MYC, SPP1, AKT1, JAK2, EGF, INSR, PRKCA, MTOR, NFKB1, VEGFA, IL4, COL1A1, COL3A1, IL6, PIK3CA, BCL2, TP53	2.21414e-12
hsa05161	Hepatitis B	29	2.11775e-22	CDKN1A, CXCL8, PTEN, PIK3CD, PIK3CB, PIK3R1, TNF, RELA, PIK3CG, IKBKB, MAPK8, CASP8, CCND1, MYC, CASP3, AKT1, JUN, TGFB1, STAT1, STAT3, PRKCA, FOS, MMP9, NFKB1, IL6, PIK3CA, BCL2, BAX, TP53	1.11182e-20
hsa04668	TNF signaling pathway	26	3.288e-22	CSF2, PIK3CD, PIK3CB, PIK3R1, PTGS2, TNF, RELA, PIK3CG, ICAM1, IKBKB, MAPK8, CASP8, CASP3, CCL2, AKT1, JUN, VCAM1, FOS, MAPK14, SELE, MMP9, NFKB1, CXCL10, IL6, PIK3CA, IL1B	1.11194e-20
hsa04932	Non-alcoholic fatty liver disease (NAFLD)	26	2.50062e-18	GSK3B, CXCL8, PIK3CD, PIK3CB, PIK3R1, TNF, RELA, PIK3CG, IKBKB, MAPK8, CASP8, RXRA, CASP3, AKT1, SREBF1, JUN, TGFB1, INSR, ADIPOQ, NFKB1, IL1A, IL6, PIK3CA, IL1B, BAX, PPARA	4.37608e-17
hsa05164	Influenza A	26	8.38782e-17	GSK3B, CXCL8, PIK3CD, PIK3CB, PIK3R1, TNF, RELA, PIK3CG, ICAM1, IKBKB, MAPK8, CCL2, AKT1, NLRP3, JAK2, JUN, STAT1, PRKCA, MAPK14, NFKB1, IL1A, CXCL10, IL6, IFNG, PIK3CA, IL1B	8.80721e-16
hsa05205	Proteoglycans in cancer	26	2.63626e-15	CDKN1A, PIK3CD, PIK3CB, PIK3R1, HIF1A, TNF, EGFR, PIK3CG, CCND1, PLAU, MYC, CASP3, AKT1, TGFB1, CAV1, MMP2, STAT3, PRKCA, MAPK14, MMP9, ESR1, MTOR, VEGFA, PIK3CA, CTNNB1, TP53	1.62828e-14
hsa05166	HTLV-I infection	26	7.11277e-13	GSK3B, CDKN1A, CSF2, SLC2A1, PIK3CD, PIK3CB, PIK3R1, TNF, RELA, PIK3CG, ICAM1, IKBKB, CCND1, MYC, AKT1, JUN, TGFB1, VCAM1, CDKN2A, FOS, NFKB1, IL6, PIK3CA, BAX, CTNNB1, TP53	2.98736e-12
hsa04066	HIF-1 signaling pathway	25	4.23597e-22	CDKN1A, FLT1, SERPINE1, SLC2A1, PIK3CD, PIK3CB, PIK3R1, HIF1A, RELA, EGFR, PIK3CG, AKT1, HMOX1, NOS2, EGF, INSR, STAT3, PRKCA, MTOR, NFKB1, VEGFA, IL6, IFNG, PIK3CA, BCL2	1.11194e-20
hsa05142	Chagas disease (American trypanosomiasis)	24	6.93183e-20	IL10, JUN, TGFB1, CXCL8, NOS2, SERPINE1, PIK3CD, PIK3CB, PIK3R1, FOS, MAPK14, TNF, PIK3CG, RELA, NFKB1, IKBKB, IL6, MAPK8, CASP8, IFNG, PIK3CA, IL1B, CCL2, AKT1	1.45568e-18
hsa04931	Insulin resistance	23	3.18913e-18	SREBF1, GSK3B, PRKCE, INSR, PRKCD, STAT3, PTEN, SLC2A1, PIK3CD, PIK3CB, PIK3R1, SLC2A4, TNF, MTOR, PIK3CG, RELA, NFKB1, IKBKB, IL6, MAPK8, PIK3CA, AKT1, PPARA	4.78369e-17
hsa04380	Osteoclast differentiation	23	2.4544e-16	JUN, TGFB1, STAT1, PIK3CD, TNFRSF11B, PIK3CB, PIK3R1, FOS, MAPK14, TNF, PIK3CG, RELA, NFKB1, IKBKB, IL1A, MAPK8, IFNG, PIK3CA, IL1B, AKT1, TNFSF11, PPARG, SQSTM1	2.1476e-15
hsa05160	Hepatitis C	23	3.4283e-16	GSK3B, CDKN1A, CXCL8, STAT1, EGF, STAT3, PIK3CD, PIK3CB, PIK3R1, MAPK14, TNF, EGFR, PIK3CG, RELA, NFKB1, IKBKB, MAPK8, RXRA, PIK3CA, AKT1, PPARA, LDLR, TP53	2.76901e-15
hsa05206	MicroRNAs in cancer	23	2.49038e-09	CDKN1A, DNMT1, CDKN2A, PRKCE, STAT3, PTEN, PRKCA, PTGS2, SIRT1, MMP9, EGFR, MTOR, NFKB1, VEGFA, IKBKB, CCND1, PLAU, MYC, CASP3, BCL2, HMOX1, VIM, TP53	5.33652e-09
hsa04068	FoxO signaling pathway	22	5.78339e-15	IL10, CDKN1A, TGFB1, EGF, INSR, STAT3, PTEN, PIK3CD, PIK3CB, PIK3R1, SLC2A4, MAPK14, SIRT1, EGFR, PIK3CG, IKBKB, IL6, MAPK8, PIK3CA, CCND1, CAT, AKT1	3.37365e-14
hsa04510	Focal adhesion	22	3.21437e-11	GSK3B, JUN, FLT1, EGF, CAV1, PTEN, PIK3CD, PRKCA, PIK3CB, PIK3R1, EGFR, PIK3CG, VEGFA, COL1A1, COL3A1, MAPK8, PIK3CA, CCND1, SPP1, BCL2, AKT1, CTNNB1	9.12186e-11
hsa05146	Amoebiasis	21	6.02759e-16	IL10, TGFB1, CXCL8, CSF2, NOS2, PIK3CD, HSPB1, PRKCA, PIK3CB, PIK3R1, TNF, PIK3CG, RELA, NFKB1, COL1A1, COL3A1, IL6, IFNG, PIK3CA, IL1B, CASP3	4.21931e-15
hsa04620	Toll-like receptor signaling pathway	21	6.02759e-16	JUN, CXCL8, STAT1, PIK3CD, PIK3CB, PIK3R1, FOS, MAPK14, TNF, PIK3CG, RELA, NFKB1, IKBKB, CXCL10, IL6, MAPK8, CASP8, PIK3CA, IL1B, SPP1, AKT1	4.21931e-15
hsa05215	Prostate cancer	20	2.40814e-16	GSK3B, TCF7L2, CDKN1A, EGF, PTEN, PIK3CD, PIK3CB, PIK3R1, EGFR, MTOR, PIK3CG, RELA, NFKB1, IKBKB, PIK3CA, CCND1, BCL2, AKT1, CTNNB1, TP53	2.1476e-15
hsa05152	Tuberculosis	20	1.26138e-10	IL10, TGFB1, NOS2, STAT1, MAPK14, TNF, RELA, NFKB1, IL1A, IL6, MAPK8, CASP8, IFNG, IL1B, CASP3, BCL2, BAX, AKT1, JAK2, CTSD	3.31111e-10
hsa05210	Colorectal cancer	19	4.88388e-18	GSK3B, TCF7L2, JUN, TGFB1, PIK3CD, PIK3CB, PIK3R1, FOS, PIK3CG, MAPK8, PIK3CA, CCND1, MYC, CASP3, BCL2, BAX, AKT1, CTNNB1, TP53	6.4101e-17
hsa05212	Pancreatic cancer	19	1.258e-17	TGFB1, CDKN2A, STAT1, EGF, STAT3, PIK3CD, PIK3CB, PIK3R1, EGFR, PIK3CG, RELA, NFKB1, VEGFA, IKBKB, MAPK8, PIK3CA, CCND1, AKT1, TP53	1.46767e-16
hsa05169	Epstein-Barr virus infection	19	1.75375e-12	CDKN1A, JUN, STAT3, PIK3CD, PIK3CB, PIK3R1, MAPK14, PIK3CG, RELA, NFKB1, ICAM1, IKBKB, MAPK8, PIK3CA, MYC, BCL2, AKT1, VIM, TP53	6.57656e-12
hsa05162	Measles	19	7.95549e-12	GSK3B, STAT1, STAT3, PIK3CD, PIK3CB, PIK3R1, PIK3CG, RELA, NFKB1, IL4, IL1A, IL6, IFNG, PIK3CA, CCND1, IL1B, AKT1, JAK2, TP53	2.6104e-11
hsa04010	MAPK signaling pathway	19	2.73934e-07	JUN, TGFB1, EGF, HSPB1, PRKCA, FOS, MAPK14, TNF, EGFR, RELA, NFKB1, IKBKB, IL1A, MAPK8, MYC, IL1B, CASP3, AKT1, TP53	4.49424e-07
hsa04917	Prolactin signaling pathway	18	1.68369e-15	GSK3B, STAT1, STAT3, PIK3CD, PIK3CB, PIK3R1, FOS, MAPK14, ESR1, PIK3CG, RELA, NFKB1, MAPK8, PIK3CA, CCND1, AKT1, TNFSF11, JAK2	1.10492e-14
hsa04660	T cell receptor signaling pathway	18	7.00207e-13	IL10, GSK3B, JUN, CSF2, PIK3CD, PIK3CB, PIK3R1, FOS, MAPK14, TNF, PIK3CG, RELA, NFKB1, IL4, IKBKB, IFNG, PIK3CA, AKT1	2.98736e-12
hsa05145	Toxoplasmosis	18	3.52443e-12	IL10, TGFB1, NOS2, STAT1, STAT3, MAPK14, TNF, RELA, NFKB1, IKBKB, MAPK8, CASP8, IFNG, CASP3, BCL2, AKT1, JAK2, LDLR	1.23355e-11
hsa04919	Thyroid hormone signaling pathway	18	7.4168e-12	GSK3B, STAT1, SLC2A1, PIK3CD, PRKCA, PIK3CB, PIK3R1, HIF1A, ESR1, MTOR, PIK3CG, RXRA, PIK3CA, CCND1, MYC, AKT1, CTNNB1, TP53	2.51214e-11
hsa04071	Sphingolipid signaling pathway	18	1.50348e-11	PRKCE, PTEN, PIK3CD, PRKCA, PIK3CB, PIK3R1, MAPK14, TNF, PIK3CG, RELA, NFKB1, MAPK8, PIK3CA, BCL2, BAX, AKT1, CTSD, TP53	4.6431e-11
hsa05222	Small cell lung cancer	17	6.6981e-13	NOS2, PTEN, PIK3CD, PIK3CB, PIK3R1, PTGS2, PIK3CG, RELA, NFKB1, IKBKB, RXRA, PIK3CA, CCND1, MYC, BCL2, AKT1, TP53	2.98736e-12
hsa04722	Neurotrophin signaling pathway	17	1.60042e-10	GSK3B, JUN, PRKCD, PIK3CD, PIK3CB, PIK3R1, MAPK14, PIK3CG, RELA, NFKB1, IKBKB, MAPK8, PIK3CA, BCL2, BAX, AKT1, TP53	4.00105e-10
hsa04152	AMPK signaling pathway	17	2.33726e-10	SREBF1, INSR, ADIPOQ, PIK3CD, PIK3CB, PIK3R1, HMGCR, SLC2A4, SIRT1, MTOR, PIK3CG, ACACA, PIK3CA, CCND1, FASN, AKT1, PPARG	5.57754e-10
hsa04062	Chemokine signaling pathway	17	1.00733e-07	GSK3B, CXCL8, STAT1, PRKCD, STAT3, PIK3CD, PIK3CB, PIK3R1, PIK3CG, RELA, NFKB1, IKBKB, CXCL10, PIK3CA, CCL2, AKT1, JAK2	1.76283e-07
hsa05140	Leishmaniasis	16	6.16277e-13	IL10, JUN, TGFB1, NOS2, STAT1, FOS, PTGS2, MAPK14, TNF, RELA, NFKB1, IL4, IL1A, IFNG, IL1B, JAK2	2.94132e-12
hsa05323	Rheumatoid arthritis	16	1.6742e-11	JUN, TGFB1, FLT1, CXCL8, CSF2, MMP1, FOS, TNF, ICAM1, VEGFA, IL1A, IL6, IFNG, IL1B, CCL2, TNFSF11	5.02259e-11
hsa04630	Jak-STAT signaling pathway	16	2.20775e-08	IL10, CSF2, STAT1, STAT3, PIK3CD, PIK3CB, PIK3R1, PIK3CG, IL4, IL6, IFNG, PIK3CA, CCND1, MYC, AKT1, JAK2	4.2148e-08
hsa05168	Herpes simplex infection	16	4.90936e-07	JUN, STAT1, FOS, TNF, RELA, NFKB1, IKBKB, IL6, MAPK8, CASP8, IFNG, IL1B, CASP3, CCL2, JAK2, TP53	7.93051e-07
hsa05203	Viral carcinogenesis	16	2.09074e-06	CDKN1A, JUN, CDKN2A, STAT3, PIK3CD, PIK3CB, PIK3R1, PIK3CG, RELA, NFKB1, CASP8, PIK3CA, CCND1, CASP3, BAX, TP53	3.22836e-06
hsa04014	Ras signaling pathway	16	6.99803e-06	FLT1, EGF, INSR, PIK3CD, PRKCA, PIK3CB, PIK3R1, EGFR, PIK3CG, RELA, NFKB1, VEGFA, IKBKB, MAPK8, PIK3CA, AKT1	1.02055e-05
hsa05213	Endometrial cancer	15	1.00665e-13	GSK3B, TCF7L2, EGF, PTEN, PIK3CD, PIK3CB, PIK3R1, EGFR, PIK3CG, PIK3CA, CCND1, MYC, AKT1, CTNNB1, TP53	5.56305e-13
hsa05221	Acute myeloid leukemia	15	3.1168e-13	TCF7L2, STAT3, PIK3CD, PIK3CB, PIK3R1, MTOR, PIK3CG, RELA, NFKB1, IKBKB, PIK3CA, CCND1, MYC, AKT1, PPARD	1.63632e-12
hsa04210	Apoptosis	15	1.43215e-12	PIK3CD, PIK3CB, PIK3R1, TNF, PIK3CG, RELA, NFKB1, IKBKB, CASP8, PIK3CA, CASP3, BCL2, BAX, AKT1, TP53	5.56948e-12
hsa05214	Glioma	15	2.87662e-12	CDKN1A, CDKN2A, EGF, PTEN, PIK3CD, PRKCA, PIK3CB, PIK3R1, EGFR, MTOR, PIK3CG, PIK3CA, CCND1, AKT1, TP53	1.04153e-11
hsa05220	Chronic myeloid leukemia	15	1.27392e-11	CDKN1A, TGFB1, CDKN2A, PIK3CD, PIK3CB, PIK3R1, PIK3CG, RELA, NFKB1, IKBKB, PIK3CA, CCND1, MYC, AKT1, TP53	4.0534e-11
hsa05133	Pertussis	15	2.28884e-11	IL10, JUN, CXCL8, NOS2, FOS, MAPK14, TNF, RELA, NFKB1, IL1A, IL6, MAPK8, IL1B, CASP3, NLRP3	6.67579e-11
hsa04012	ErbB signaling pathway	15	1.85668e-10	GSK3B, CDKN1A, JUN, EGF, PIK3CD, PRKCA, PIK3CB, PIK3R1, EGFR, MTOR, PIK3CG, MAPK8, PIK3CA, MYC, AKT1	4.53377e-10
hsa04910	Insulin signaling pathway	15	8.64608e-08	SREBF1, GSK3B, INSR, PIK3CD, PIK3CB, PIK3R1, SLC2A4, MTOR, PIK3CG, ACACA, IKBKB, MAPK8, PIK3CA, FASN, AKT1	1.53871e-07
hsa05202	Transcriptional misregulation in cancer	15	9.26379e-07	CDKN1A, FLT1, CXCL8, CSF2, IGFBP3, MPO, MMP9, RELA, NFKB1, IL6, RXRA, PLAU, MYC, PPARG, TP53	1.47379e-06
hsa04930	Type II diabetes mellitus	14	7.40834e-13	PRKCE, INSR, PRKCD, ADIPOQ, PIK3CD, PIK3CB, PIK3R1, SLC2A4, TNF, MTOR, PIK3CG, IKBKB, MAPK8, PIK3CA	2.99183e-12
hsa04920	Adipocytokine signaling pathway	14	1.32546e-10	STAT3, ADIPOQ, SLC2A1, SLC2A4, TNF, MTOR, RELA, NFKB1, IKBKB, MAPK8, RXRA, AKT1, JAK2, PPARA	3.39448e-10
hsa05231	Choline metabolism in cancer	14	1.45394e-08	JUN, EGF, PIK3CD, PRKCA, PIK3CB, PIK3R1, FOS, HIF1A, EGFR, MTOR, PIK3CG, MAPK8, PIK3CA, AKT1	2.93584e-08
hsa04024	cAMP signaling pathway	14	3.3573e-05	GLP1R, JUN, PIK3CD, PIK3CB, PIK3R1, FOS, ADRB2, PIK3CG, RELA, NFKB1, MAPK8, PIK3CA, AKT1, PPARA	4.51944e-05
hsa04015	Rap1 signaling pathway	14	6.20155e-05	FLT1, EGF, INSR, PIK3CD, PRKCA, PIK3CB, PIK3R1, MAPK14, EGFR, PIK3CG, VEGFA, PIK3CA, AKT1, CTNNB1	7.941e-05
hsa04060	Cytokine-cytokine receptor interaction	14	0.000269462	IL10, TGFB1, CXCL8, CSF2, TNFRSF11B, TNF, IL4, IL1A, CXCL10, IL6, IFNG, IL1B, CCL2, TNFSF11	0.000328994
hsa05223	Non-small cell lung cancer	13	1.20565e-10	CDKN2A, EGF, PIK3CD, PRKCA, PIK3CB, PIK3R1, EGFR, PIK3CG, RXRA, PIK3CA, CCND1, AKT1, TP53	3.24597e-10
hsa05230	Central carbon metabolism in cancer	13	6.31362e-10	PTEN, SLC2A1, PIK3CD, PIK3CB, PIK3R1, HIF1A, EGFR, MTOR, PIK3CG, PIK3CA, MYC, AKT1, TP53	1.44115e-09
hsa05321	Inflammatory bowel disease (IBD)	13	6.31362e-10	IL10, JUN, TGFB1, STAT1, STAT3, TNF, RELA, NFKB1, IL4, IL1A, IL6, IFNG, IL1B	1.44115e-09
hsa05218	Melanoma	13	2.22332e-09	CDKN1A, CDKN2A, EGF, PTEN, PIK3CD, PIK3CB, PIK3R1, EGFR, PIK3CG, PIK3CA, CCND1, AKT1, TP53	4.86351e-09
hsa05132	Salmonella infection	13	1.41285e-08	JUN, CXCL8, CSF2, NOS2, FOS, MAPK14, RELA, NFKB1, IL1A, IL6, MAPK8, IFNG, IL1B	2.9088e-08
hsa04915	Estrogen signaling pathway	13	1.06867e-07	JUN, MMP2, PRKCD, PIK3CD, PIK3CB, PIK3R1, FOS, ESR1, MMP9, EGFR, PIK3CG, PIK3CA, AKT1	1.83952e-07
hsa05219	Bladder cancer	12	5.3109e-11	CDKN1A, CXCL8, CCND1, CDKN2A, MMP1, EGF, MYC, MMP2, TP53, MMP9, EGFR, VEGFA	1.46748e-10
hsa04621	NOD-like receptor signaling pathway	12	2.01267e-09	IKBKB, IL6, MAPK8, CXCL8, CASP8, IL1B, NLRP3, CCL2, MAPK14, TNF, RELA, NFKB1	4.49639e-09
hsa04664	Fc epsilon RI signaling pathway	12	1.74045e-08	IL4, MAPK8, CSF2, PIK3CA, PIK3CD, AKT1, PRKCA, PIK3CB, PIK3R1, MAPK14, TNF, PIK3CG	3.44806e-08
hsa04662	B cell receptor signaling pathway	12	2.04064e-08	IKBKB, GSK3B, JUN, PIK3CA, PIK3CD, AKT1, FOS, PIK3CB, PIK3R1, RELA, NFKB1, PIK3CG	3.96792e-08
hsa04064	NF-kappa B signaling pathway	12	2.41181e-07	IKBKB, VCAM1, CXCL8, PLAU, IL1B, BCL2, TNFSF11, PTGS2, TNF, RELA, NFKB1, ICAM1	4.01969e-07
hsa04670	Leukocyte transendothelial migration	12	4.07761e-06	VCAM1, PIK3CA, MMP2, CTNNB1, PIK3CD, PRKCA, PIK3CB, PIK3R1, MAPK14, MMP9, PIK3CG, ICAM1	6.20506e-06
hsa04550	Signaling pathways regulating pluripotency of stem cells	12	2.70068e-05	GSK3B, PIK3CA, MYC, STAT3, CTNNB1, PIK3CD, AKT1, PIK3CB, PIK3R1, JAK2, MAPK14, PIK3CG	3.68275e-05
hsa05144	Malaria	11	7.63628e-09	IL10, IL6, TGFB1, VCAM1, CXCL8, IFNG, IL1B, CCL2, SELE, TNF, ICAM1	1.60362e-08
hsa04150	mTOR signaling pathway	11	4.2542e-08	IKBKB, PIK3CA, PTEN, PIK3CD, AKT1, PRKCA, PIK3CB, PIK3R1, TNF, MTOR, PIK3CG	7.97662e-08
hsa04370	VEGF signaling pathway	11	7.03848e-08	PIK3CA, HSPB1, PIK3CD, AKT1, PRKCA, PIK3CB, PIK3R1, MAPK14, PTGS2, PIK3CG, VEGFA	1.27421e-07
hsa05211	Renal cell carcinoma	11	1.53132e-07	JUN, TGFB1, PIK3CA, SLC2A1, PIK3CD, AKT1, PIK3CB, PIK3R1, HIF1A, PIK3CG, VEGFA	2.59337e-07
hsa04750	Inflammatory mediator regulation of TRP channels	11	6.38543e-06	MAPK8, PIK3CA, IL1B, PRKCE, PRKCD, PIK3CD, PRKCA, PIK3CB, PIK3R1, MAPK14, PIK3CG	9.44325e-06
hsa04650	Natural killer cell mediated cytotoxicity	11	4.43436e-05	CSF2, IFNG, PIK3CA, CASP3, PIK3CD, PRKCA, PIK3CB, PIK3R1, TNF, PIK3CG, ICAM1	5.8201e-05
hsa04115	p53 signaling pathway	10	1.8857e-06	CDKN1A, CASP8, CCND1, CDKN2A, CASP3, IGFBP3, SERPINE1, PTEN, BAX, TP53	2.95519e-06
hsa04725	Cholinergic synapse	10	0.00011786	PIK3CA, BCL2, PIK3CD, AKT1, PRKCA, FOS, PIK3CB, PIK3R1, JAK2, PIK3CG	0.000147325
hsa04310	Wnt signaling pathway	10	0.000605165	GSK3B, TCF7L2, JUN, MAPK8, CCND1, MYC, CTNNB1, PRKCA, TP53, PPARD	0.000722072
hsa05143	African trypanosomiasis	9	6.12522e-08	IL10, IL6, VCAM1, IFNG, IL1B, PRKCA, SELE, TNF, ICAM1	1.12833e-07
hsa04923	Regulation of lipolysis in adipocytes	9	4.49661e-06	PIK3CA, INSR, PIK3CD, AKT1, ADRB2, PIK3CB, PIK3R1, PTGS2, PIK3CG	6.74491e-06
hsa05120	Epithelial cell signaling in Helicobacter pylori infection	9	1.76195e-05	IKBKB, JUN, MAPK8, CXCL8, CASP3, MAPK14, RELA, EGFR, NFKB1	2.50007e-05
hsa04622	RIG-I-like receptor signaling pathway	9	2.44236e-05	IKBKB, CXCL10, MAPK8, CXCL8, CASP8, MAPK14, TNF, RELA, NFKB1	3.37432e-05
hsa04666	Fc gamma R-mediated phagocytosis	9	9.22027e-05	PIK3CA, PRKCE, PRKCD, PIK3CD, AKT1, PRKCA, PIK3CB, PIK3R1, PIK3CG	0.000116642
hsa04611	Platelet activation	9	0.00177534	COL1A1, COL3A1, PIK3CA, PIK3CD, AKT1, PIK3CB, PIK3R1, MAPK14, PIK3CG	0.0020262
hsa05014	Amyotrophic lateral sclerosis (ALS)	8	2.09553e-05	CASP3, CAT, BCL2, BAX, MAPK14, TNF, TP53, SOD1	2.93375e-05
hsa05134	Legionellosis	8	3.5091e-05	IL6, CXCL8, CASP8, IL1B, CASP3, TNF, RELA, NFKB1	4.66399e-05
hsa05204	Chemical carcinogenesis	8	0.000434469	GSTM1, UGT1A1, ADH1B, GSTP1, CYP1A2, CYP1A1, CYP3A4, PTGS2	0.000524359
hsa04914	Progesterone-mediated oocyte maturation	8	0.000723449	MAPK8, PIK3CA, PIK3CD, AKT1, PIK3CB, PIK3R1, MAPK14, PIK3CG	0.000847311
hsa05216	Thyroid cancer	7	8.10391e-06	TCF7L2, RXRA, CCND1, MYC, CTNNB1, PPARG, TP53	1.16563e-05
hsa04960	Aldosterone-regulated sodium reabsorption	7	4.8331e-05	PIK3CA, INSR, PIK3CD, PRKCA, PIK3CB, PIK3R1, PIK3CG	6.26513e-05
hsa00980	Metabolism of xenobiotics by cytochrome P450	7	0.00167811	GSTM1, UGT1A1, ADH1B, GSTP1, CYP1A2, CYP1A1, CYP3A4	0.00193629
hsa05100	Bacterial invasion of epithelial cells	7	0.00220011	PIK3CA, CAV1, CTNNB1, PIK3CD, PIK3CB, PIK3R1, PIK3CG	0.00248399
hsa04912	GnRH signaling pathway	7	0.00476213	JUN, MAPK8, MMP2, PRKCD, PRKCA, MAPK14, EGFR	0.00521156
hsa04070	Phosphatidylinositol signaling system	7	0.00682199	PIK3CA, PTEN, PIK3CD, PRKCA, PIK3CB, PIK3R1, PIK3CG	0.00709217
hsa05020	Prion diseases	6	0.000265253	IL1A, IL6, HSPA5, IL1B, BAX, SOD1	0.000327665
hsa04973	Carbohydrate digestion and absorption	6	0.000726266	PIK3CA, PIK3CD, AKT1, PIK3CB, PIK3R1, PIK3CG	0.000847311
hsa05131	Shigellosis	6	0.00481449	IKBKB, MAPK8, CXCL8, MAPK14, RELA, NFKB1	0.00521156
hsa04623	Cytosolic DNA-sensing pathway	6	0.00481449	IKBKB, CXCL10, IL6, IL1B, RELA, NFKB1	0.00521156
hsa03320	PPAR signaling pathway	6	0.00585365	RXRA, MMP1, ADIPOQ, PPARG, PPARA, PPARD	0.00627177
hsa00982	Drug metabolism - cytochrome P450	6	0.00623264	GSTM1, UGT1A1, ADH1B, GSTP1, CYP1A2, CYP3A4	0.00661037
hsa04976	Bile secretion	6	0.00662857	RXRA, SLC2A1, NR1H4, HMGCR, ABCB11, LDLR	0.00696
hsa05332	Graft-versus-host disease	5	0.00236437	IL1A, IL6, IFNG, IL1B, TNF	0.00264105
